# Supplementary material for: Abdominal organ injury in cardiac arrest: Systematic literature review
Source: PLoS One. 2025 Aug 1;20(8):e0329164. doi: 10.1371/journal.pone.0329164 (PMC12316268; doi:10.1371/journal.pone.0329164)
Supplement: S7 File — Excel spreadsheat. (XLSX) [file pone.0329164.s007.xlsx]

## Sheet: Ark1
Covidence #	Study ID	Title	Date of extraction (DD.MM.YYYY)	Reviewer Name	Study ID	Title	Lead author contact details	Journal	Year of publication	Confirmed eligibility	Reason for exclusion	Aim of study	Study design	Recruitment and sampling procedures used	Enrolment start date	Enrolment end date	Length of follow up (months)	For RCTs: Details of random sequence generation, allocation sequence concealment, and masking	For non-RCTs: methods used to prevent and control for confounding, selection biases, and information biases	Methods used to prevent and address missing data	Inclusion criteria	Exclusion criteria	Location of cardiac arrest	Setting	Country in which the study were conducted	Total number of participants	Baseline Population Characteristics:	Age Mean (SD)	Age Median (Q1Q3/range)	Age Proportion	Age Number	Male sex Mean (SD)	Male sex Median (Q1Q3/range)	Male sex Proportion	Male sex Number	Witnessed Mean (SD)	Witnessed Median (Q1Q3/range)	Witnessed Proportion	Witnessed Number	Bystander CPR Mean (SD)	Bystander CPR Median (Q1Q3/range)	Bystander CPR Proportion	Bystander CPR Number	Initial shockable rhythm Mean (SD)	Initial shockable rhythm Median (Q1Q3/range)	Initial shockable rhythm Proportion	Initial shockable rhythm Number	Time to CPR Mean (SD)	Time to CPR Median (Q1Q3/range)
39	Karasek 2022	CPR-related injuries after non-traumatic out-of-hospital cardiac arrest: Survivors versus non-survivors.	2023-12-20	BHF		CPR-related injuries after non-traumatic out-of-hospital cardiac arrest: Survivors versus non-survivors. /	jirikarry@gmail.com (J. Karasek)	Resuscitation	2022	Yes		this study aimed to compare the incidence and severity of CPR-related injuries among those who died and survived CPR in attempts to identify risk factors for incidence of injury and their impact on survival rate	Case control study	Clinic patients (retrospectively included)	2016	2018					Forensic register: all OHCA w unsuccessful resuscitation. CA center register: Admitted to ICU after CA (both OHCA and IHCA?)		Mixed	ICU	Other: Chech republic	859			DEAD: 67(56-75). ICU: 64(54.61)					DEAD: 505/628. ICU: 180/231				DEAD: 282/628. ICU: 199/231				DEAD:357/628 (56,8). ICU:154/231(66,7)				DEAD:75/628. ICU:164/231
701	DEMOS 1964	GASTRIC RUPTURE OCCURRING DURING EXTERNAL CARDIAC RESUSCITATION.	2023-09-13	BHF		GASTRIC RUPTURE OCCURRING DURING EXTERNAL CARDIAC RESUSCITATION			1964	Yes			Case report										IHCA		United States	1
670	Anthony 1969	Gastric mucosal lacerations after cardiac resusciration.	2023-09-28	BHF		Gastric mucosal lacerations after cardiac resuscitation.		British heart journal	1969	Yes			Case report										IHCA		Other: UK	5		78 + 68+66+65+62				1+0
622	Darke 1975	Case of complete gastric rupture complicating resuscitation.	2023-12-20	BHF		Case of complete gastric rupture complicating resuscitation.		British medical journal	1975	Yes			Case report										OHCA	Unknown	Other: UK	1		30				0				1				1
608	Linch 1979	Tension pneumoperitoneum complicating cardiac resuscitation.	2023-12-20	BHF		Tension pneumoperitoneum complicating cardiac resuscitation.		Intensive care medicine	1979	Yes			Case report										OHCA		Other: UK	1		55				1				1				1
607	Gisselsson 1979	[Rupture of the stomach after heart-lung resuscitation].	2023-12-15	BHF		[Rupture of the stomach after heart-lung resuscitation].		Lakartidningen	1979	Yes			Case report										IHCA	Ward	Other: Sweden	1		76				1				1								1				0
598	Berlinerblau 1980	Delayed rupture of the spleen after cardiac massage.	2023-07-06	BHF		Delayed rupture of the spleen after cardiac massage		JAMA	1980	Yes			Case report										IHCA	Mixed	United States	1		57				0				1				1				1
1314	Evans 1981	Gastric rupture as a complication of cardiopulmonary resuscitation: Report of literature	2023-07-11	BHF		Gastric rupture as a complication of cardiopulmonary resuscitation: Report of literature.		Journal of the American Osteopathic Association	1981	Yes			Case report										IHCA	ICU	United States	1		88				0				1				1				1				0
589	Evans 1981	Gastric rupture as a complication of cardiopulmonary resuscitation: report of case and review of literature.	2023-12-20	BHF		Gastric rupture as a complication of cardiopulmonary resuscitation: report of case and review of literature.		The Journal of the American Osteopathic Association	1981	Yes			Case report										IHCA	ICU	United States	1		88				0				1				1				1
567	Mills 1983	Tension pneumoperitoneum and gastric rupture following cardiopulmonary resuscitation.	2023-11-29	BHF		Tension pneumoperitoneum and gastric rupture following cardiopulmonary resuscitation.		Annals of emergency medicine	1983	Yes			Case report										IHCA	ICU	United States	1		65				1
566	McGrath 1983	Gastroesophageal lacerations. A fatal complication of closed chest cardiopulmonary resuscitation.	2023-08-31	BHF		Gastroesophageal lacerations. A fatal complication of closed chest cardiopulmonary resuscitation.		Chest	1983	Yes			Case report										OHCA		United States	1		72				0				1				1
564	Shemesh 1983	Rupture of stomach due to external cardiac resuscitation.	2023-12-18	BHF		Rupture of stomach due to external cardiac resuscitation.		Israel journal of medical sciences	1983	Yes			Case report										OHCA	ICU		1		65				1				1				1
559	Waldman 1984	Pancreatic injury associated with interposed abdominal compressions in pediatric cardiopulmonary resuscitation.	2023-12-20	BHF		Pancreatic injury associated with interposed abdominal compressions in pediatric cardiopulmonary resuscitation.		The American journal of emergency medicine	1984	Yes			Case report										OHCA			1		8				0				0								0
558	Krohn 1984	[Complications of cardiopulmonary resuscitation].	2023-12-20	BHF		[Complications of cardiopulmonary resuscitation].		Tidsskrift for den Norske laegeforening	1984	Yes			Case report										OHCA		Other: Norway	1		73				1				1				1				1
557	McDonnell 1984	Hemorrhage from gastric mucosal tears complicating cardiopulmonary resuscitation.	2023-11-28	BHF		Hemorrhage from gastric mucosal tears complicating cardiopulmonary resuscitation.		Annals of emergency medicine	1984	Yes			Case report		1960 and 1980	1961 and 1981						Alcoholism and vomiting	Unknown	Unknown	United States	250
554	Elliot 1984	Emphysematous cholecystitis following cardiopulmonary resuscitation.	2023-12-20	BHF		Emphysematous cholecystitis following cardiopulmonary resuscitation.		Archives of internal medicine	1984	Yes			Case report										OHCA	Unknown	United States	1		65				1				1				1				1				0
552	Barrowcliffe 1984	Visceral injuries following external cardiac massage.	2023-12-20	BHF		Visceral injuries following external cardiac massage		Anaesthesia	1984	Yes			Case report										IHCA	ICU	Other: UK	1		49				0				1				1
548	Register 1985	Gastric mucosal lacerations: a complication of cardiopulmonary resuscitation.	2023-12-08	BHF		Gastric mucosal lacerations: a complication of cardiopulmonary resuscitation.		Anesthesiology	1985	Yes			Case report										IHCA			1		64				1				1				1				1
543	Morgan 1985	Treatment of nonocclusive mesenteric infarction after cardiopulmonary resuscitation.	2023-08-31	BHF		Treatment of nonocclusive mesenteric infarction after cardiopulmonary resuscitation.		Critical care medicine	1985	Yes			Case report										IHCA		United States	1		63				1				1				1				1
535	Woods 1986	Gastric rupture following cardiopulmonary resuscitation.	2023-12-11	BHF		Gastric rupture following cardiopulmonary resuscitation.		The Australian and New Zealand journal of surgery	1986	Yes			Case report										Unknown		Other: Australia	3		78,72,66				0,0,1
534	Vinen 1986	Pneumoperitoneum complicating cardiopulmonary resuscitation.	2023-12-20	BHF		Pneumoperitoneum complicating cardiopulmonary resuscitation.		Anaesthesia and intensive care	1986	Yes			Case report										Unknown		Other: Australia	1		71				0				1				1				0				0
531	Custer 1987	Gastric perforation following cardiopulmonary resuscitation in a child: report of a case and review of the literature.	2023-12-20	BHF		Gastric perforation following cardiopulmonary resuscitation in a child: report of a case and review of the literature.	Joseph Custer	Pediatric emergency care	1987	Yes			Case report										OHCA	Unknown	United States	1		13				1				0
1271	Reinartz 1989	Blunt abdominal trauma following cardiac resuscitation	2023-07-12	BHF		Blunt abdominal trauma following cardiac resuscitation		Anasthesie Intensivtherapie Notfallmedizin	1989	Yes			Case report										Unknown		Other: Germany	1		61
524	Reinartz 1989	[Blunt upper abdominal trauma as a complication of cardiac resuscitation].	2023-12-08	BHF		Blunt upper abdominal trauma as a complication of cardiac resuscitation.		Anasthesie, Intensivtherapie, Notfallmedizin	1989	Yes			Case report										IHCA					61				1
1268	Rimmer 1990	Gastric rupture following cardiopulmonary resuscitation	2023-12-08	BHF		Gastric rupture following cardiopulmonary resuscitation.		Intensive Therapy and Clinical Monitoring	1990	Yes			Case report										Unknown		Other: UK	1		63				1				1				0								7
509	Cameron 1991	Tension pneumoperitoneum after cardiopulmonary resuscitation.	2023-09-28	BHF		Tension pneumoperitoneum after cardiopulmonary resuscitation.		The Medical journal of Australia	1991	Yes			Case report										Unknown			1		57				1
505	Zbar 1993	Liver laceration after cardiopulmonary resuscitation: a case report.	2023-09-13	BHF		Liver laceration after cardiopulmonary resuscitation: a case report			1993	Yes			Case report										IHCA	ICU	United States	1
503	Bernard 1993	Intra-abdominal complications following prolonged cardiopulmonary resuscitation.	2023-09-13	BHF		Intra-abdominal complications following prolonged cardiopulmonary resuscitation.		The Australian and New Zealand journal of surgery	1993	Yes			Case report										OHCA		Other: Australia	1		59				0				1				1				1				0
481	Kunihiro 1993	Hepatic rupture after cardiac arrest--a case report.	2023-12-18	BHF		Hepatic rupture after cardiac arrest--a case report.		Journal of anesthesia	1993	Yes			Case report										Unknown		Other: Japan	1		49				0				1												0
1238	Soravia 1994	Non-occlusive mesenteric ischaemia, a late complication following cardiac failure	2023-09-01	BHF		Non-occlusive mesenteric ischaemia, a late complication following cardiac failure		Annales de Chirurgie	1994	Yes			Case report										IHCA		France	1		62				1
496	Low 1994	Non-operative management of gastric perforation secondary to cardiopulmonary resuscitation.	2023-07-13	BHF		Non-operative management of gastric perforation secondary to cardiopulmonary resuscitation.		Intensive care medicine	1994	Yes			Case report										IHCA		United States	1		72				1
495	Lau 1994	A case of sudden maternal death associated with resuscitative liver injury.	2023-07-12	BHF		A case of sudden maternal death associated with resuscitative liver injury.		Forensic science international	1994	Yes			Case report										IHCA		Other: Singapore	1		33				0				1								Not				0
1242	Adams 1995	Intra-abdominal bleeding after cardiopulmonary resuscitation and thrombolytic therapy	2023-07-05	BHF		Intraabdominale Blutung nach Myokardinfarkt mit kardiopulmonaler reanimation und thrombolysetherapie		Aaesthesist	1995	Yes			Case report										OHCA	ICU	Other: Germany	2		48				2				2				2				1
473	Adams 1996	[Specific risks of active compression-decompression in cardiopulmonary resuscitation: a case report].	2023-09-28	BHF		Specific risks of active compression-decompression in cardiopulmonary resuscitation: a case report		An√§sthesiol Intensivmed Notfallmed Schmerzther	1996	Yes			Case report										IHCA			1		60				1				1				1
472	Druwe 1996	Liver rupture after cardiopulmonary resuscitation in a patient receiving thrombolytic therapy.	2023-07-07	BHF		Liver rupture after cardiopulmonary resuscitation in a patient receiving thrombolytic therapy.		Resuscitation	1996	Yes			Case report										OHCA	Unknown	Other: Belgium	1		42				0				1				1				1				0
471	Schvadron 1996	Gastric rupture complicating inadvertent intubation of the esophagus.	2023-09-01	BHF		Gastric rupture complicating inadvertent intubation of the esophagus.		Canadian journal of surgery. Journal canadien de chirurgie	1996	Yes			Case report										OHCA		Other: Israel	1		74				1				1								1				0
466	Stallard 1997	Splenic rupture following cardiopulmonary resuscitation.	2023-09-01	BHF		Splenic rupture following cardiopulmonary resuscitation.	Findlay@cardiff.ac.uk	Resuscitation	1997	Yes			Case report										OHCA	ICU	Other: UK	1		66				0				1								0
464	Cafri 1997	Unusual bleeding complications of thrombolytic therapy after cardiopulmonary resuscitation. Three case reports.	2023-09-28	BHF		Unusual bleeding complications of thrombolytic therapy after cardiopulmonary resuscitation. Three case reports.		Angiology	1997	Yes			Case report										Unknown			3
459	Strear 1998	Gastric rupture and tension pneumoperitoneum complicating cardiopulmonary resuscitation: case report.	2023-12-08	BHF		Gastric rupture and tension pneumoperitoneum complicating cardiopulmonary resuscitation: case report.		The Journal of trauma	1998	Yes			Case report										OHCA					79				0				0				0
457	Thomachot 1998	[Lethal portal venous gas after cardiopulmonary arrest].	2023-12-18	BHF		[Lethal portal venous gas after cardiopulmonary arrest].		Annales francaises d'anesthesie et de reanimation	1998	Yes			Case report										Unknown			1		51				1
453	Oh 1998	Gastric rupture due to cardiopulmonary resuscitation.	2023-11-29	BHF		Gastric rupture due to cardiopulmonary resuscitation.		Injury	1998	Yes			Case report										OHCA			1		66				0				1				1				1
1220	GarciaLabattut 1999	Neumoperitoneum and gastric rupture following basic cardiopulmonary resuscitation	2023-12-15	BHF		Neumoperitoneum and gastric rupture following basic cardiopulmonary resuscitation		Medicina Intensiva	1999	Yes			Case report										OHCA		Other: Spain	1		30				1				1				1
1200	Fitchet 2001	Splenic trauma complicating cardiopulmonary resuscitation	2023-11-26	BHF		Splenic trauma complicating cardiopulmonary resuscitation		British Medical Journal	2001	Yes			Case report										Mixed	Unknown	Other: UK	2		64+50				1				2				2				1				0
428	Offerman 2001	Gastric rupture and massive pneumoperitoneum after bystander cardiopulmonary resuscitation.	2023-07-13	BHF		Gastric rupture and massive pneumoperitoneum after bystander cardiopulmonary resuscitation.		The Journal of emergency medicine	2001	Yes			Case report										OHCA		United States	1		35				1				0				1								5 min of CPR, but pulses present when ambulance arrived
422	Subramani 2002	Occult splenic rupture with cardiovascular collapse: a report of three cases in critically ill patients.	2023-12-08	BHF		Occult splenic rupture with cardiovascular collapse: a report of three cases in critically ill patients.		Intensive care medicine	2002	Yes			Case report										Unknown	ICU	Other: UK	3		66+66+61				1+0+1				1+0								1+0+0
1190	Bonfante 2003	A rare case of splenic rupture in cardiopulmonary resuscitation: A case report and literature review	2023-12-15	BHF		A rare case of splenic rupture in cardiopulmonary resuscitation: A case report and literature review		Chirurgia	2003	Yes			Case report										OHCA		Other: Italy	1		66
1185	Brunkwall 2004	Rupture of the spleen following cardiopulmonary resuscitation and the patient died because of thrombolysis	2023-07-06	BHF		Mj√§ltruptur efter hj√§rt‚Äìlungr√§ddning och trombolys ledde till d√∂den	Per Brunkwall (per.brunkwall@anestesi.mas.lu.se)	L√§kartidningen	2004	Yes			Case report										OHCA	ICU	Other: Sweden	1		45				1				1				1				1
277	Ziegenfuss 2004	Traumatic liver injury complicating cardio-pulmonary resuscitation. The value of a major intensive care facility: a report of two cases.	2023-12-20	BHF		Traumatic liver injury complicating cardio-pulmonary resuscitation. The value of a major intensive care facility: a report of two cases.		Critical care and resuscitation : journal of the Australasian Academy of Critical Care Medicine	2004	Yes			Case report										Unknown		Other: Australia	2		41.51				2				2								2				NA, 0
389	Rygnestad 2005	Severe poisoning with sotalol and verapamil. Recovery after 4 h of normothermic CPR followed by extra corporeal heart lung assist.	2023-12-18	BHF		Severe poisoning with sotalol and verapamil. Recovery after 4 h of normothermic CPR followed by extra corporeal heart lung assist.		Acta anaesthesiologica Scandinavica	2005	Yes			Case report										IHCA	ICU	Other: Norway	1		29				0				1								0				0
1714	Sinha 2006	Rupture of pseudocyst of the spleen during cardiopulmonary resuscitation	2024-11-18	BHF		Rupture of pseudocyst of the spleen during cardiopulmonary resuscitation		Injury Extra	2006	Yes			Case report										Unknown
380	Plunkett 2006	Resuscitation injuries complicating the interpretation of premortem trauma and natural disease in children.	2023-09-01	BHF		Resuscitation injuries complicating the interpretation of premortem trauma and natural disease in children.		Journal of forensic sciences	2006	Yes			Case report										Mixed		United States	2		6 + 21 month				2				0 +1				1
375	Stockman 2006	Colon ischaemia and necrosis as a complication of prolonged but successful CPR.	2023-07-13	BHF		Colon ischaemia and necrosis as a complication of prolonged but successful CPR		Resuscitation	2006	Yes			Case report										OHCA		Other: Belgium	1		38				0				1				1				1				0
373	Keldahl 2006	Gastric rupture after cardiopulmonary resuscitation in a burn patient.	2023-11-28	BHF		Gastric rupture after cardiopulmonary resuscitation in a burn patient.		Journal of burn care & research : official publication of the American Burn Association	2006	Yes			Case report										Unknown			1		69				0
372	Lin 2006	Gastric distension: a risk factor of pneumoperitoneum during cardiopulmonary resuscitation.	2023-11-28	BHF		Gastric distension: a risk factor of pneumoperitoneum during cardiopulmonary resuscitation.		The American journal of emergency medicine	2006	Yes			Case report										IHCA			1		78				1												0
276	Dias 2006	[Gastric rupture following cardiopulmonary resuscitation: case report].	2023-12-15	BHF		[Gastric rupture following cardiopulmonary resuscitation: case report].		Revista Brasileira de terapia intensiva	2006	Yes			Case report										IHCA		Other: Brasil	1		76				0
367	Monsuez 2007	Subcapsular liver haematoma after cardiopulmonary resuscitation by untrained personnel.	2023-07-13	BHF		Subcapsular liver haematoma after cardiopulmonary resuscitation by untrained personnel		Resuscitation	2007	Yes			Case report										OHCA		France	1		25				1				0				1
366	Campillo-Soto 2007	[Gastric rupture and massive pneumoperitoneum after cardiopulmonary resuscitation by lay persons].	2023-12-15	BHF		[Gastric rupture and massive pneumoperitoneum after cardiopulmonary resuscitation by lay persons].		Cirugia espanola	2007	Yes			Case report										IHCA		Other: Spain	1		88				0
350	Sajith 2008	CT scan findings in oesophagogastric perforation after out of hospital cardiopulmonary resuscitation.	2023-09-01	BHF		CT scan findings in oesophagogastric perforation after out of hospital cardiopulmonary resuscitation.		Emergency medicine journal	2008	Yes			Case report										OHCA		Other: UK	1		81				1												1
343	Hahn 2008	Pneumoperitoneum due to gastric perforation after cardiopulmonary resuscitation: case report.	2023-11-26	BHF		Pneumoperitoneum due to gastric perforation after cardiopulmonary resuscitation: case report.		American journal of critical care : an official publication, American Association of Critical-Care Nurses	2008	Yes			Case report										Unknown		United States			79				0
336	DaBroi 2009	Gastric mucosal tears and wall micro perforations after cardiopulmonary resuscitation in a drowning case.	2023-11-25	BHF		Gastric mucosal tears and wall micro perforations after cardiopulmonary resuscitation in a drowning case		Journal of Forensic and Legal Medicine	2009	Yes			Case report										OHCA		Other: Italy	1		50												1
318	Wind 2009	Extensive injury after use of a mechanical cardiopulmonary resuscitation device.	2023-07-13	BHF		Extensive injury after use of a mechanical cardiopulmonary resuscitation device.		The American journal of emergency medicine	2009	Yes			Case report										OHCA		Other: Netherland	1		49				0				1								0
275	deWeerd 2009	Successful bystander cardiopulmonary resuscitation complicated by liver rupture.	2023-11-26	BHF		Successful bystander cardiopulmonary resuscitation complicated by liver rupture		Netherlands heart journal : monthly journal of the Netherlands Society of Cardiology and the Netherlands Heart Foundation	2009	Yes			Case report										OHCA		Other: Netherland	1		40												1				1
315	Reichardt 2010	Gastric rupture from cardiopulmonary resuscitation or seizure activity? A case report.	2023-08-28	BHF		GASTRIC RUPTURE FROM CARDIOPULMONARY RESUSCITATION OR SEIZURE ACTIVITY? A CASE REPORT	Jeffrey Alan Reichardt, RN, Department of Surgery, Hurley Medical Center, One Hurley Plaza, Flint, MI 48503	The Journal of Emergency Medicine	2010	Yes			Case report										OHCA		United States	1		60				1				0				1				NA				Less than 5 minutes
298	Piton 2010	Acute ischemic pancreatitis following cardiac arrest: a case report.	2023-12-07	BHF		Acute ischemic pancreatitis following cardiac arrest: a case report.		JOP : Journal of the pancreas	2010	Yes			Case report										OHCA	ICU	France	1		58				1				1				1				1				0
755	Kim 2011	Unexplained massive pneumoperitoneum following cardiopulmonary resuscitation	2023-07-13	BHF		Unexplained massive pneumoperitoneum following cardiopulmonary resuscitation		Hong Kong Journal of Emergency Medicine	2011	Yes			Case report										OHCA		Other: Korea	1		62				1				1				0				0				Unknown
292	Engelken 2011	A complication of cardiopulmonary resuscitation.	2023-07-11	BHF		A complication of cardiopulmonary resuscitation.		Emergency medicine journal	2011	Yes			Case report										IHCA	Unknown	Other: Germany	1		67				1
289	Camden 2011	Liver injury diagnosed on computed tomography after use of an automated cardiopulmonary resuscitation device.	2023-07-07	BHF		Liver injury diagnosed on computed tomography after use of an automated cardiopulmonary resuscitation device		Emerg Radiol	2011	Yes			Case report										OHCA	ICU	United States	1		89				0				1
272	Katsoulis 2012	Extensive colonic necrosis following cardiac arrest and successful cardiopulmonary resuscitation: report of a case and literature review.	2023-11-26	BHF		Extensive colonic necrosis following cardiac arrest and successful cardiopulmonary resuscitation: report of a case and literature review.		World journal of emergency surgery : WJES	2012	Yes			Case report										IHCA		Other: Greece	1		83				0
271	Kouzu 2012	Delayed visceral bleeding from liver injury after cardiopulmonary resuscitation.	2023-07-13	BHF		Delayed visceral bleeding from liver injury after cardiopulmonary resuscitation.		The Journal of emergency medicine	2012	Yes			Case report										OHCA		Other: Japan	2		53 + 50				2				2				0+1				2				Unknown+0
270	Salzman 2012	Bystander cardiopulmonary resuscitation-induced splenic laceration and hepatosplenic hematoma.	2023-12-08	BHF		Bystander cardiopulmonary resuscitation-induced splenic laceration and hepatosplenic hematoma.		The American journal of emergency medicine	2012	Yes			Case report										OHCA		United States	1		74				1				1				1				1
259	Jalali 2012	Gastric perforation after cardiopulmonary resuscitation.	2023-07-12	BHF		Gastric perforation after cardiopulmonary resuscitation.		The American journal of emergency medicine	2012	Yes			Case report										OHCA		Other: Iran	1		53				1
1613	Hayakawa 2017	Traumatic liver injury caused by cardiopulmonary resuscitation using an automated sternal compression device that was successfully treated by direct surgical ligation	2024-11-18	BHF		Delayed stenosis of the small intestine after cardiopulmonary arrest.		The Japanese journal of gastro-enterology	2014	Yes			Case report										Unknown
1040	Vilz 2014	Liver rupture after cardiac arrest and device-assisted cardiopulmonary resuscitation. A rare complication	2023-08-28	BHF		Leberruptur nach Herz-Kreislauf-Stillstand und Einsatz einer mechanischen Reanimationshilfe Eine seltene Komplikation		Notfall Rettungsmedizin	2014	Yes			Case report										OHCA		Other: Germany	1		73				1				1				1				1
1028	Tokac 2014	Intraabdominal hemorrage due to hepatic cyst rupture during CPR: Case report	2023-08-28	BHF		Intraabdominal Hemorrage Due to Hepatic Cyst Rupture During CPR: Case Report	2014	Journal of Clinical and Analytical Medicine	2014	Yes			Case report										IHCA		Other: Turkey	1		1				1
1027	Yilmaz 2014	A rare complication of cardiopulmonary resuscitation: Liver injury	2023-07-12	BHF		A rare complication of cardiopulmonary resuscitation: Liver injury		Akademik Acil Tip Olgu Sunumlari Dergisi	2014	Yes			Case report										Unknown	Unknown		1		37				0
223	Juan 2014	Aortic intramural hematoma and hepatic artery pseudoaneurysm: unusual complication following resuscitation.	2023-07-12	BHF		Aortic intramural hematoma and hepatic artery pseudoaneurysm: unusual complication following resuscitation.	akhandelwal1@partners.org	The American journal of emergency medicine	2014	Yes			Case report										OHCA			1		71				0				1				1				0				0
221	Deras 2014	Fatal pancreatic injury due to trauma after successful cardiopulmonary resuscitation with automatic mechanical chest compression.	2023-12-20	BHF		Fatal pancreatic injury due to trauma after successful cardiopulmonary resuscitation with automatic mechanical chest compression.	jonathan.manzanera@gmail.com	Anesthesiology	2014	Yes			Case report										OHCA	ICU	France	1		32				1				1				1				0
214	Afacan 2014	An unusual complication of cardiopulmonary resuscitation: stomach perforation.	2023-07-04	BHF		An unusual complication of cardiopulmonary resuscitation: Stomach perforation	Mustafa Ahmet Afacan / a_saritas_@hotmail.com	American Journal of Emergency Medicine	2014	Yes			Case report	Other:									OHCA	ICU	Other: Turkey	1		84				0				1				1				na				0
204	Yamasaki 2014	Massive pulmonary embolism with liver injury associated with chest compressions during cardiac resuscitation.	2023-12-13	BHF		Massive pulmonary embolism with liver injury associated with chest compressions during cardiac resuscitation.		The Annals of thoracic surgery	2014	Yes			Case report										IHCA		Other: Japan	1		34				1				1												0
199	Ostenfeld 2014	[Liver lesion in a cardiac arrest patient treated with therapeutic hypothermia].	2023-11-29	BHF		Liver lesion in a cardiac arrest patient treated with therapeutic hypothermia.		Ugeskrift for laeger	2014	Yes			Case report										OHCA		Other: Denmark	1		78				0								1				1
197	Adachi 2014	Delayed stenosis of the small intestine after cardiopulmonary arrest.	2023-07-05	BHF		Delayed stenosis of the small intestine after cardiopulmonary arrest	Department of Gastroenterology, Gihoku Kosei Hospital		2014	Yes			Case report										Unknown	Unknown	Other: Japan	1		70				1
1012	Karaoren 2015	Intra-abdominal perforation due to cardiopulmonary resuscitation following non-invasive mechanical ventilation in an elderly patient	2023-07-13	BHF		Intra-abdominal perforation due to cardiopulmonary resuscitation following non-invasive mechanical ventilation in an elderly patient		Turk Geriatri Dergisi	2015	Yes			Case report										IHCA		Other: Turkey	1		84				0
754	Tsai 2015	Pneumoperitoneum after cardiopulmonary resuscitation: The roles of bystander-provided BLS and laryngeal mask airway	2023-12-20	BHF		Pneumoperitoneum after cardiopulmonary resuscitation: The roles of bystander-provided BLS and laryngeal mask airway.		Hong Kong Journal of Emergency Medicine	2015	Yes			Case report										OHCA		Other: Taiwan	1		73				0				0				1
753	Graham 2016	Abdominal trauma sustained during cardiopulmonary resuscitation may be detected by ultrasound	2023-07-12	BHF		Abdominal trauma sustained during cardiopulmonary resuscitation may be detected by ultrasound	Email: bgraham@doctors.org.uk	Trauma	2015	Yes			Case report										OHCA		Other: United Kingdom			61				0												0				Unknown
180	Wihersaari 2015	[Blessing in disguise: a favorable consequence of a resuscitation trauma].	2023-07-12	BHF		[Blessing in disguise: a favorable consequence of a resuscitation trauma].		Duodecim; laaketieteellinen aikakauskirja	2015	Yes			Case report										Unknown		Other: Finland	1
244	Beydilli 2016	Liver laceration related to cardiopulmonary resuscitation.	2023-09-28	BHF		Liver laceration related to cardiopulmonary resuscitation.		Turkish journal of emergency medicine	2016	Yes			Case report										Unknown			2		26+65				0+1
171	vonMatthey 2016	[Cardiac post-resuscitation care. An indication for trauma whole-body CT?].	2023-08-28	BHF		Cardiac post-resuscitation care. An indication for trauma whole-body CT?	VonMatthey@uchir.me.tum.de	Der Unfallchirurg	2016	Yes			Case report										OHCA		Other: Germany	1		51								1				0
163	Joseph 2016	Ruptured subcapsular liver haematoma following mechanically-assisted cardiopulmonary resuscitation.	2023-07-13	BHF		Ruptured subcapsular liver haematoma following mechanically-assisted cardiopulmonary resuscitation.	mahshida@med.umich.edu	BMJ case reports	2016	Yes			Case report										IHCA		United States	1		64				1				1				1				0				0
160	Naess 2016	Minimal invasive treatment of life-threatening bleeding caused by cardiopulmonary resuscitation-associated liver injury: a case report.	2023-07-13	BHF		Minimal invasive treatment of life-threatening bleeding caused by cardiopulmonary resuscitation-associated liver injury: a case report.		Journal of medical case reports	2016	Yes			Case report										OHCA		Other: NOrway	1		37				0				1				1				1				0
135	Shinohara 2017	Liver injury after cardiopulmonary resuscitation for cardiac arrest during cesarean delivery.	2023-07-13	BHF		Liver injury after cardiopulmonary resuscitation for cardiac arrest during cesarean delivery.		International journal of obstetric anesthesia	2016	Yes			Case report										IHCA	ICU	Other: Japan	1		34				0				1				1								0
963	Khan 2017	Stomach perforation post cardiopulmonary resuscitation-A case report	2023-07-13	BHF		Stomach perforation post cardiopulmonary resuscitation-A case report		International Journal of Surgery Case Reports	2017	Yes			Case report										OHCA			1		72				0				1				1								0
946	Akatsuk 2017	A case of cardiopulmonary resuscitation-induced liver injury	2023-09-13	BHF		A Case of Cardiopulmonary Resuscitation-induced Liver Injury		Anesthesia and Resuscitation	2017	Yes			Case report										IHCA		Other: Japan			76				0				1				1
750	Ahn 2017	Tension pneumoperitoneum complicating gastric rupture following cardiopulmonary resuscitation	2023-12-20	BHF		Tension pneumoperitoneum complicating gastric rupture following cardiopulmonary resuscitation	u2lee@hanmail.net	Hong Kong Journal of Emergency Medicine	2017	Yes		Untrained lay person compression only 7 minutes	Case report										OHCA		Other: Korea	1		63				0				1				1								0
145	Lundqvist 2017	Pulmonary emboli cardiac arrest with CPR complication: Liver laceration and massive abdominal bleed, a case report.	2023-08-30	BHF		Pulmonary emboli cardiac arrest with CPR complication: Liver laceration and massive abdominal bleed, a case report	Jan.jakobsson@ki.se (J.G. Jakobsso	International Journal of Surgery Case Reports	2017	Yes			Case report										IHCA	Ward	Other: Sweden	1		28				0				1				1				0				0
144	Arai 2017	Traumatic Gastric Perforation Associated with Cardiopulmonary Resuscitation: A Case Report.	2023-07-06	BHF		Traumatic Gastric Perforation Associated with Cardiopulmonary Resuscitation: A Case Report		Yonago Acta Medica	2017	Yes		including overview of all case reports	Case report										OHCA	Mixed	Other: japan			67				1				1				1								0
126	Milling 2017	Life-Threatening and Suspicious Lesions Caused by Mechanical Cardiopulmonary Resuscitation.	2023-08-31	BHF		Life-Threatening and Suspicious Lesions Caused by Mechanical Cardiopulmonary Resuscitation.	louise_milling@hotmail.com.	The American journal of forensic medicine and pathology	2017	Yes			Case report										OHCA		Other: Denmark	1		20				0				1				1								0
125	Butterfield 2017	On-Scene Rescue Breathing Resulting in Gastric Perforation and Massive Pneumoperitoneum.	2023-07-06	BHF		On-Scene Rescue Breathing Resulting in Gastric Perforation and Massive Pneumoperitoneum		Prehospital and Disaster Medicine	2017	Yes			Case report										OHCA		United States	1		26				0												Not
124	Nashiki 2017	Focused assessment with sonography for trauma (FAST) identifies liver injury following cardiopulmonary resuscitation.	2023-08-31	BHF		Focused assessment with sonography for trauma (FAST) identifies liver injury following cardiopulmonary resuscitation.	Dr Hiroshi Nashiki nashikihiroshi@chuo-hp.jp	BMJ case reports	2017	Yes			Case report										Unknown		Other: Japan	1		50				1				1				1
882	Fassassi 2019	Thinking outside the box: Severe intraabdominal bleeding due to post-cpr liver injury	2023-07-11	BHF		Thinking outside the box: Severe intraabdominal bleeding due to post-cpr liver injury		Int J Crit Care Emerg Med	2018	Yes			Case report										OHCA		United States	1		35				0				1				1				0				0
143	Johnson 2018	Tension pneumoperitoneum after bystander cardiopulmonary resuscitation: A case report.	2023-12-20	BHF		Tension pneumoperitoneum after bystander cardiopulmonary resuscitation: A case report.		International journal of surgery case reports	2018	Yes			Case report										OHCA		United States	1		37				0				0
142	DasGupta 2018	Decompressive laparotomy for a patient on VA-ECMO for massive pulmonary embolism that suffered traumatic liver laceration after mechanical CPR.	2023-07-07	BHF		Decompressive laparotomy for a patient on VA-ECMO for massive pulmonary embolism that suffered traumatic liver laceration after mechanical CPR	E-mail: SGuliani@salud.unm.edu	Journal of Surgical Case Reports	2018	Yes			Case report										IHCA	Unknown	United States	1		61				0				1				1				0				0
108	Ferrara 2018	Tension pneumoperitoneum.	2023-07-11	BHF		Tension pneumoperitoneum.	Dr Giovanni Ferrara giovanni.ferrara@wales.nhs.uk	BMJ case reports	2018	Yes			Case report										OHCA		Other: UK	1		35				1				1				1
106	Verma 2018	Gastric perforation following cardiopulmonary resuscitation.	2023-12-19	BHF		Gastric perforation following cardiopulmonary resuscitation.		Intensive care medicine	2018	Yes			Case report										OHCA		United States	1		52				0								1
871	Aubrion 2019	A splenic rupture secondary to cardiopulmonary resuscitation on portal hypertension	2023-12-15	BHF		A splenic rupture secondary to cardiopulmonary resuscitation on portal hypertension		Annales Francaises de Medecine d'Urgence	2019	Yes			Case report										OHCA		France	1		58				1				1
859	Damnjanovic 2019	Liver rupture as a complication in cardiopulmonary resuscitation for cardiac arrest after vaginal hysterectomy	2023-11-26	BHF		Liver rupture as a complication in cardiopulmonary resuscitation for cardiac arrest after vaginal hysterectomy		Clinical and Experimental Obstetrics and Gynecology	2019	Yes			Case report										IHCA	Ward		1		50				0
93	Ma 2019	Laparoscopic repair of gastric perforation associated with cardiopulmonary resuscitation: a case report.	2023-11-28	BHF		Laparoscopic repair of gastric perforation associated with cardiopulmonary resuscitation: a case report.		ANZ journal of surgery	2019	Yes			Case report										OHCA		Other: New Zealand	1		67				1								1
92	Ranney 2019	ECMO Flow as a Sign of Intraabdominal Hemorrhage After Prolonged CPR.	2023-08-31	BHF	'	ECMO Flow as a Sign of Intraabdominal Hemorrhage After Prolonged CPR.	david.ranney@duke.edu	ASAIO journal (American Society for Artificial Internal Organs : 1992)	2019	Yes			Case report										IHCA		United States	2		65 + 56				1 + 0												0 + 1
88	Olsen 2019	[Severe intra-abdominal injuries following the LUCAS chest compression system being applied for cardiopulmonary resuscitation].	2023-08-31	BHF		Severe intra-abdominal injuries following the LUCAS chest compression system being applied for cardiopulmonary resuscitation].		Ugeskrift for laeger	2019	Yes			Case report										OHCA		Other: Denmark	1		72, 69				2				1				2
86	Masson 2019	Pneumoperitoneum from a Gastric Perforation.	2023-12-15	BHF		Pneumoperitoneum from a Gastric Perforation.		The New England journal of medicine	2019	Yes			Case report										OHCA			1		2025-05-02				1				1				1				0				0
81	Cereda 2019	Cangrelor bridging strategy for liver damage after mechanical chest compression.	2023-07-07	BHF		Cangrelor bridging strategy for liver damage after mechanical chest compression		Anatol J Cardiol 2	2019	Yes			Case report										IHCA	ICU	Other: Italy	1		48				0				1				1				1				0
836	Zhou 2020	Gastric perforation following improper cardiopulmonary resuscitation in out-of-hospital cardiac arrest	2023-08-28	BHF		Gastric perforation following improper cardiopulmonary resuscitation in out-of-hospital cardiac arrest		Pakistan Journal of Medical Sciences	2020	Yes			Case report										OHCA		Other: China	1		57				1				NA				1				0				NA
74	Drew 2020	Lund University Cardiac Assist System Induced Liver Laceration and Anterior Cord Infarction After Cardiac Arrest: A Case Report.	2023-07-07	BHF		Lund University Cardiac Assist System Induced Liver Laceration and Anterior Cord Infarction After Cardiac Arrest: A Case Report.	drthomasdrew@gmail.com	A&A practice	2020	Yes			Case report										OHCA	Unknown	Other: Canada	1		21				1				1								0
29	Sharma 2020	Major liver trauma post-mechanical cardiopulmonary resuscitation-the first reported case of survival with normal cardiovascular and neurological outcome.	2023-09-01	BHF		Major liver trauma post-mechanical cardiopulmonary resuscitation-the first reported case of survival with normal cardiovascular and neurological outcome.	pranev.sharma@doctors.org.uk	Oxford medical case reports	2020	Yes			Case report										IHCA		Other: UK	1		54				1				1								1				0
26	Goel 2020	Hemoperitoneum After Cardiopulmonary Resuscitation in Peritoneal Dialysis Patients: A Tale of Two Cases.	2023-11-26	BHF		Hemoperitoneum After Cardiopulmonary Resuscitation in Peritoneal Dialysis Patients: A Tale of Two Cases.		International journal of nephrology and renovascular disease	2020	Yes			Case report										IHCA	Ward	United States	2		48+39
24	Aseni 2020	Grade IV Liver Injury Following Mechanical Cardiopulmonary Resuscitation with Postoperative Three-dimensional Evaluation.	2023-07-06	BHF		Grade IV Liver Injury Following Mechanical Cardiopulmonary Resuscitation with Postoperative Three‚Äëdimensional Evaluation		Journal of Emergencies, Trauma, and Shoc	2020	Yes			Case report										IHCA		Other: Italy	1		48				0				1				1				1				0
19	Liu 2021	Hemoperitoneum identified by focused assessment with sonography for trauma following cardiopulmonary resuscitation.	2023-07-13	BHF		Hemoperitoneum identified by focused assessment with sonography for trauma following cardiopulmonary resuscitation.		Radiology case reports	2021	Yes			Case report										OHCA		United States	1		56				0				0								1
1373	Chen 2022	A young male with abdominal distention and fever after cardiopulmonary resuscitation treatment	2024-10-14	BHF		A young male with abdominal distention and fever after cardiopulmonary resuscitation treatment		World Journal of Emergency Medicine	2022	Yes			Case report										OHCA		Other: China	1
712	Habibullah 2022	Pneumoperitoneum following cardiopulmonary resuscitation: An unusual case	2023-07-12	BHF		Pneumoperitoneum following cardiopulmonary resuscitation: An unusual case		International Journal of Surgery Case Reports	2022	Yes			Case report										IHCA		Other: Pakistan	1		51				1				1				1				1				0
9	Petrovic 2022	Pectus excavatum and mechanical chest compression of a dangerous bond.	2023-08-31	BHF		Pectus excavatum and mechanical chest compression of a dangerous bond.		The American journal of emergency medicine	2022	Yes			Case report										OHCA		Other: Italy	1		66				1				1				1
1507	Yamada 2023	Delayed massive bleeding from minor splenic injury due to mechanical chest compression for cardiopulmonary resuscitation	2024-10-14	BHF		Delayed massive bleeding from minor splenic injury due to mechanical chest compression for cardiopulmonary resuscitation		Acute Medicine and Surgery	2023	Yes			Case report										Unknown		Other: Japan	1
1494	VenkateshaGupta 2023	Intra-abdominal bleed after cardio pulmonary resuscitation: A life-threatening complication with a huge potential to be missed	2024-10-14	BHF		Intra-abdominal bleed after cardio pulmonary resuscitation: A life-threatening complication with a huge potential to be missed		European Journal of Cardiovascular Medicine	2023	Yes			Case report										Unknown		Other: India	1
1451	MoritaChika 2023	Surgical treatment and anticoagulant therapy for liver injury due to cardiopulmonary resuscitation with lethal pulmonary embolization: A case report	2024-10-14	BHF		Surgical treatment and anticoagulant therapy for liver injury due to cardiopulmonary resuscitation with lethal pulmonary embolization: A case report		International Journal of Surgery Case Reports	2023	Yes			Case report										OHCA		Other: Japan	1
1404	Grinberg 2023	Partial Hepatectomy of a VA-ECMO Patient After Mechanical CPR by LUCAS Device Due to a Catastrophic Liver Laceration: A Case Report	2024-10-14	BHF		Partial Hepatectomy of a VA-ECMO Patient After Mechanical CPR by LUCAS Device Due to a Catastrophic Liver Laceration: A Case Report		American Journal of Case Reports	2023	Yes			Case report										IHCA	ICU	Other: Israel	1
1388	DonatChristine 2023	Necrotizing Pancreatitis After Cardiac Arrest With Cardiopulmonary Resuscitation	2024-10-14	BHF		Necrotizing Pancreatitis After Cardiac Arrest With Cardiopulmonary Resuscitation		ACG Case Reports Journal	2023	Yes			Case report										OHCA	ICU	United States	1
1478	Staab 2024	Rupture of the small intestine during mechanical resuscitation	2024-10-14	BHF		Rupture of the small intestine during mechanical resuscitation		Notfall und Rettungsmedizin	2024	Yes			Case report										OHCA		Other: Germany	1
1436	LeeNadia 2024	Isolated injury of the caudate lobe of the liver due to cardiopulmonary resuscitation	2024-10-14	BHF		Isolated injury of the caudate lobe of the liver due to cardiopulmonary resuscitation		Journal of forensic sciences	2024	Yes			Case report										OHCA		Other: Singapore	1
1409	HarbHussein 2024	Liver Hemorrhage Following Mechanical CPR With the Lund University Cardiopulmonary Assist System (LUCAS) Device: A Focused Case Report	2024-10-14	BHF		Liver Hemorrhage Following Mechanical CPR With the Lund University Cardiopulmonary Assist System (LUCAS) Device: A Focused Case Report		Cureus	2024	Yes			Case report										OHCA	ICU	United States	1
1396	FujimoriDaisuke 2024	Splenic injury caused by cardiopulmonary resuscitation in a full stomach with hematoma after hemorrhagic shock due to bleeding duodenal ulcer: A case report	2024-10-14	BHF		Splenic injury caused by cardiopulmonary resuscitation in a full stomach with hematoma after hemorrhagic shock due to bleeding duodenal ulcer: A case report		Acute medicine & surgery	2024	Yes			Case report										IHCA	ICU	Other: Japan	1
1395	Flower 2024	Thrombolysis and mechanical cardiopulmonary resuscitation for pulmonary embolism complicated by hepatic and splenic lacerations resulting in major haemorrhage	2024-10-14	BHF		Thrombolysis and mechanical cardiopulmonary resuscitation for pulmonary embolism complicated by hepatic and splenic lacerations resulting in major haemorrhage		Anaesthesia Reports	2024	Yes			Case report										IHCA	ICU	Other: UK
691	Lundberg 1967	Hemorrhage from gastroesophageal lacerations following closed-chest cardiac massage.	2023-11-28	BHF		Hemorrhage from gastroesophageal lacerations following closed-chest cardiac massage.		JAMA	1967	Yes			Case series								Gastric laceration founded on autopsy		Unknown	Unknown	United States	5 of 50 patients with CA had gastric lacerations		53,40,55,68,71				0,0,1,1,1
551	Krause 1984	Gastric rupture during cardiopulmonary resuscitation.	2023-12-20	BHF		Gastric rupture during cardiopulmonary resuscitation.		Canadian Anaesthetists' Society journal	1984	Yes			Case series										IHCA		Other: Canada	2		75+78				0				2				2
514	Hulewicz 1990	Gastric trauma following cardiopulmonary resuscitation.	2023-07-12	BHF		Gastric trauma following cardiopulmonary resuscitation.		Medicine, science, and the law	1990	Yes			Case series										OHCA		Other: UK	3		59+78+5 mnth						2025-03-02
465	Reiger 1997	Gastric rupture--an uncommon complication after successful cardiopulmonary resuscitation: report of two cases.	2023-08-28	BHF		Gastric rupture--an uncommon complication after successful cardiopulmonary resuscitation: report of two cases.		Resuscitation	1997	Yes			Case series										IHCA	Mixed	Austria			75 and 67				1				2				2				2				<1 min
432	Tung 2001	Gastric rupture after Heimlich maneuver and cardiopulmonary resuscitation.	2023-07-13	BHF		Gastric rupture after Heimlich maneuver and cardiopulmonary resuscitation.		Hepato-gastroenterology	2001	Yes			Case series										Unknown		Other: Hong Kong	2		64+73				0+1				2				2								0
1177	Lai 2005	Pneumatosis intestinalis and hepatic portal venous gas after CPR	2023-07-13	BHF		Pneumatosis intestinalis and hepatic portal venous gas after CPR		American Journal of Emergency Medicine	2005	Yes			Case series										Unknown		Other: Taiwan	2		81+57				2				Unknown+1
192	Zahn 2015	Major hemorrhage from hepatic laceration after cardiopulmonary resuscitation.	2023-07-13	BHF		Major hemorrhage from hepatic laceration after cardiopulmonary resuscitation.		The American journal of emergency medicine	2015	Yes			Case series										Mixed		United States			29+40				0				0+1				0				0
1539	Hoskovec 2024	Rare Complication of Cardiopulmonary Resuscitation‚ÄîLiver Injury	2024-11-07	BHF		Rare Complication of Cardiopulmonary Resuscitatio ‚ÄîLiver Injury		Medicina (Lithuania)	2024	Yes			Case series										Unknown
581	Bjork 1982	Medical complications of cardiopulmonary arrest.	2023-12-20	BHF		Medical complications of cardiopulmonary arrest.		Archives of internal medicine	1982	Yes		To determine the incidence and temporal occurrence of non cardiac complications and their relationships to mortality.	Cohort study	Clinic patients (prospectively included)	NA						Survivors		Mixed	Unknown	United States	63		63.4 + 66.4						49/63
532	Bedell 1986	Unexpected findings and complications at autopsy after cardiopulmonary resuscitation (CPR).	2023-11-26	BHF		Unexpected findings and complications at autopsy after cardiopulmonary resuscitation (CPR).		Archives of internal medicine	1986	Yes		To evaluate the importance of diagnoses undetected before cardiac arrest in the hospital, and complications as a result of CPR	Cohort study		1981	1983					Inhospital CA	OHCA, EM and outpatient CA	IHCA	Mixed	United States	130		65						82/130
529	Howard 1987	Interposed abdominal compression-CPR: its effects on parameters of coronary perfusion in human subjects.	2023-11-26	BHF		Interposed abdominal compression-CPR: its effects on parameters of coronary perfusion in human subjects.		Annals of emergency medicine	1987	Yes		to investigate the effects of IAC-CPR on aortic (Ao) and superior vena cava (SCV) pressures in human beings	Cohort study								out-of-hospital cardiac ar- rest victims and patients who arrested in the emergency department when research personnel were available	patients under 16 years of age, pregnant women, and patients with known abdominal aortic aneurysm, palpable abdominal masses, known hepatosplenomegaly, and cardiac arrest secondary to trauma	Mixed		United States	14
1234	Bush 1996	Pediatric injuries from cardiopulmonary resuscitation	2023-11-26	BHF		Pediatric injuries from cardiopulmonary resuscitation		Annals of Emergency Medicine	1996	Yes		assess the type, rate, and severity of unanticipated complications of OPR (external cardiac compressions and ventilation)in a pediatric population.	Cohort study	Clinic patients (retrospectively included)	1988	1995					Deceased children <12 years who had been given CPR.	Historical or physical evidence of preceding trauma.	Unknown		United States	211		19.0
469	Corbett 1997	Detection of traumatic complications of cardiopulmonary resuscitation by ultrasound.	2023-07-07	BHF		Detection of Traumatic Complications of Cardiopulmonary Resuscitation by Ultrasound		ANNALS OF EMERGENCY MEDICINE	1997	Yes		We conducted a pilot study to assess the feasibility of ultrasonography in the detection of traumatic complications of CPR	Cohort study	Clinic patients (prospectively included)	1995-09-01	March 1996			A convenience sample was used; patients were entered only if an experienced emergency physician uhrasonographer was available.		required CPR before or during the stay were eligible as subjects.		Mixed	Mixed	United States	21			67
445	Totsuka 2000	Influence of donor cardiopulmonary arrest in human liver transplantation: possible role of ischemic preconditioning.	2023-12-18	BHF		Influence of donor cardiopulmonary arrest in human liver transplantation: possible role of ischemic preconditioning.		Hepatology (Baltimore, Md.)	2000	Yes			Cohort study		May 1997	July 1998					indications for OLT in the remaining 181 cases were post-hepatitis cirrhosis (n 5 69), alcoholic liver cirrhosis (n 5 28), cholestatic disease (n 5 28), cryptogenic liver cirrhosis (n 5 23), retransplant (n 5 20), acute hepatic failure (n 5 4), and miscellaneous conditions (n 5 9).	A total of 21 cases were excluded from this analysis for the following reasons: OLTs from nonheart‚Äìbeating donors (n 5 7), distinct technical failure (n 5 4), intraoperative death (n 5 3), early death from sepsis after retransplantation (n 5 4), and combined liver and small bowel transplantation (n 5 3).	IHCA	ICU	United States	181
437	Price 2000	Cardiopulmonary resuscitation-related injuries and homicidal blunt abdominal trauma in children.	2023-09-01	BHF		Cardiopulmonary resuscitation-related injuries and homicidal blunt abdominal trauma in children.		The American journal of forensic medicine and pathology	2000	Yes			Cohort study	Clinic patients (retrospectively included)	1981	1997					All <10 years who died of blunt abdominal trauma: group 1 homicide 33. group 2 CPR. group 3 non vehicular blunt abdominal trauma.	potentially fatal head injuries	Unknown		United States	324
392	L'Her 2005	Gut dysfunction and endoscopic lesions after out-of-hospital cardiac arrest.	2023-11-28	BHF		Gut dysfunction and endoscopic lesions after out-of-hospital cardiac arrest.		Resuscitation	2005	Yes			Cohort study	Clinic patients (retrospectively included)	NA						Out-of-hospital cardiac arrest with a successful return to spontaneous circulation; sedated and mechanically ventilated adult; survival for at least 48 h; clinical signs of gut dysfunction	Absence of endoscopic data monitoring within a 24 h period following the occurrence of gut dysfunction and a previous medical history of chronic gut disease.	OHCA	ICU	France	36 (of 250 OHCA patients in ICU)		50 (17)						22/36
361	Larsen 2007	Cardiac arrest with continuous mechanical chest compression during percutaneous coronary intervention. A report on the use of the LUCAS device.	2023-07-12	BHF		Cardiac arrest with continuous mechanical chest compression during percutaneous coronary intervention. A report on the use of the LUCAS device.		Resuscitation	2007	Yes			Cohort study	Clinic patients (retrospectively included)							LUCAS used on cath lab for hypotension/CA		Mixed	ICU	Other: Norway	13		59 (19)
360	Meron 2007	Cardiopulmonary resuscitation-associated major liver injury.	2023-11-28	BHF		Cardiopulmonary resuscitation-associated major liver injury.		Resuscitation	2007	Yes			Cohort study	Clinic patients (retrospectively included)	July 1 1991	December 31 2005	6						Mixed	Mixed	Austria	2558			58(53-67) of the 15 ps					1699 (66%)												2015-07-01
321	Smekal 2009	No difference in autopsy detected injuries in cardiac arrest patients treated with manual chest compressions compared with mechanical compressions with the LUCAS device--a pilot study.	2023-12-08	BHF		No difference in autopsy detected injuries in cardiac arrest patients treated with manual chest compressions compared with mechanical compressions with the LUCAS device--a pilot study.		Resuscitation	2009	Yes		To compare the variety and incidence of internal injuries after manual and mechanical chest compressions during CPR.	Cohort study	Clinic patients (prospectively included)	1.2 2005	1.4 2007					patients not surviving cardiac arrest at Uppsala University Hospital and G√§vle County Hospital, Sweden, underwent autopsy based upon a decision taken by the admitting physician		Mixed	Mixed	Other: Sweden	85		Lucas:72 (12). Manual: 66 (17)				L: 27. M: 31								L: 13. M: 25
305	Matshes 2010	Do resuscitation-related injuries kill infants and children?.	2023-12-18	BHF		Do resuscitation-related injuries kill infants and children?		The American journal of forensic medicine and pathology	2010	Yes		1. Do resuscitative efforts cause orofacial or upper airway injuries? 2. Do resuscitative efforts cause hollow or solid thorax-abdominal viscera injuries? 3. Do resuscitative efforts cause rib fractures? 4. Are injuries worse int hose cases where medically untrained individuals participate in resuscitative efforts?	Cohort study		1994	2003					<18 years who underwent autopsy	Trauma	Unknown		United States	546, 382 had CPR, 164 no CPR		Ncpr=382: 4.17 (5.68)
243	Grimaldi 2013	Markers of intestinal injury are associated with endotoxemia in successfully resuscitated patients.	2023-07-12	BHF		Markers of intestinal injury are associated with endotoxemia in successfully resuscitated patients.		Resuscitation	2013	Yes		main objectives were:(i)to search possible gut damages using biomarkers (IFABP and citrulline); (ii) to determine the incidence and amount of endotoxemia; (iii) to search for a correlation between gut injury biomarkers and endotoxemia.	Cohort study	Clinic patients (prospectively included)	2009-11-01	March 2010					patients admitted in this ICU	presence of prodrome more than 60 min before collapse, chronic terminal renal failure, chronic gut disease, or previous gut resection and pregnancy	OHCA	ICU	France	21			56(46-60)					15/21												2021-11-01			2 (0-3.5)
234	Hellevuo 2013	Deeper chest compression - more complications for cardiac arrest patients?.	2023-08-29	BHF	clinicaltrials.gov NCT00951704	Deeper chest compression - more complications for cardiac arrest patients?	E-mail address: Heidi.hellevuo@uta.fi (H. Hellevuo	Resuscitation	2013	Yes		The purpose of this study was to investigate a possible association between CPR-related thoracic and abdominal injuries and objectively measured compression depth.	Cohort study	Clinic patients (retrospectively included)	2009-01-01	2011-12-31			Not reported, but is a significant issue here since patients with lacking Q-CPR data and no CT were excluded.	Not reported	all adult patients, resuscitated by Medical Emergency Team (MET) in Tampere University Hospital, with Q-CPR data and a CT/autopsy.	Exclusion criteria were resuscitation prior to hospital admission, preresuscitation trauma in the thoracic or abdominal area, or use of a load-distributing band device (AutopulseTM) during attempted resuscitation.	IHCA		Other: Finland	170			72						110
229	Pinto 2013	Manual and automated cardiopulmonary resuscitation (CPR): a comparison of associated injury patterns.	2023-12-07	BHF		Manual and automated cardiopulmonary resuscitation (CPR): a comparison of associated injury patterns.		Journal of forensic sciences	2013	Yes		to identify and compare patterns of trauma associated with AutoPulse¬Æ CPR and manual CPR	Cohort study	Clinic patients (retrospectively included)	2005	2009					Autopsy, cardiopulmonary resuscitation, (24% accident, primary drug toxicity). Only injuries attributed to CPR were recorded		Unknown		United States	175			Manual only: 48 (range 16-89). Manual +Auto: 54 (range 115-84)					Manual only: 49/87. Manual+Autopulse: 53/88
1046	Johnson 2014	Extracorporeal life support as rescue strategy for out-of-hospital and emergency department cardiac arrest	2023-08-29	BHF		Extracorporeal life support as rescue strategy for out-of-hospital and emergency department cardiac arrest	nickjjohnson@gmail.com (N.J. Johnson).	Resuscitation	2014	Yes		We aim to describe our institution‚Äôs experience implementing ECLS as a rescue strategy in adult patients with out-of-hospital cardiac arrests and in the ED.	Cohort study	Clinic patients (retrospectively included)	July 1 2007	April 1 2014					Criteria for ECLS, not study per se: Age 18‚Äì70. Witnessed arrest. Bystander CPR. Ventricular fibrillation or ventricular tachycardia as initial rhythm or obvious cardiac or other reversible etiology with non-shockable rhythm. Collapse to EMS arrival <15 min	DNR or DNI status. Pre-arrest cognitive status severely impaired. Multiorgan dysfunction. Severe sepsis. Major preexisting medical comorbidities. Prolonged arrest time (>60 min).	Mixed	ICU	United States	26		40(15)						14/26												2026-11-01
1044	Soraisham 2014	Neonatal outcomes following extensive cardiopulmonary resuscitation in the delivery room for infants born at less than 33 weeks gestational age	2023-12-11	BHF		Neonatal outcomes following extensive cardiopulmonary resuscitation in the delivery room for infants born at less than 33 weeks gestational age		Resuscitation	2014	Yes			Cohort study		1.1 2010	31.12 2011					<33 weeks GA and admitted to one of 30 tertiary NICUs participating in the CNN	2 Infants with major congenital anomalies and those who were considered for palliative care prior to birth were excluded.	IHCA		Other: Canada	8033
211	Choi 2014	Thoraco-abdominal CT examinations for evaluating cause of cardiac arrest and complications of chest compression in resuscitated patients.	2023-11-26	BHF		Thoraco-abdominal CT examinations for evaluating cause of cardiac arrest and complications of chest compression in resuscitated patients.		Emergency radiology	2014	Yes		describe the CAUSES of cardiac arrest and complications of cardiopulmonary resuscitation (CPR) on thoraco-abdominal CT examinations for resuscitated patients in our institution. In addition, complications of CPR	Cohort study	Clinic patients (retrospectively included)	march 2005	2011-08-01					CT >brain <24h	traumatic cause of arrest, IHCA, only CT brain	OHCA			82		58						49/82								33/82
1523	Oh 2015	Hypoxic hepatitis in survivors of out-of-hospital cardiac arrest	2024-11-04	BHF		Hypoxic hepatitis in survivors of out-of-hospital cardiac arrest		Am J Emerg Med	2015	Yes			Cohort study	Register study	2009	2012							OHCA	ICU		148
187	Lardi 2015	Traumatic injuries after mechanical cardiopulmonary resuscitation (LUCAS2): a forensic autopsy study.	2023-08-30	BHF		Traumatic injuries after mechanical cardiopulmonary resuscitation (LUCAS2): a forensic autopsy study.	christelle.lardi@hcuge.ch	International journal of legal medicine	2015	Yes		The aim of our study was to compare traumatic injuries observed after cardiopulmonary resuscitation (CPR) by means of standard (manual) or assisted (mechanical) chest compression by Lund University Cardiopulmonary Assist System, 2nd generation (LUCAS‚Ñ¢2) device.	Cohort study	Clinic patients (retrospectively included)	January 2011	January 2013					Patients deceased after cardiac arrest with CPR attempt by means of LUCAS‚Ñ¢2 (study group) or by manual cardiopulmonary resuscitation (control group) AND where a medicolwegal autopsy were performed.	trauma, pregnancy, age under 18 and extra CPR manoeuvres performed after a first successful re-suscitation phase (after second cardiac arrest at hospital for example).			Other: Switzerland	58		52
181	Piton 2015	Enterocyte Damage: A Piece in the Puzzle of Post-Cardiac Arrest Syndrome.	2023-08-31	BHF		Enterocyte Damage: A Piece in the Puzzle of Post-Cardiac Arrest Syndrome.	gpiton@chu-besancon.fr	Shock	2015	Yes		The primary objective of this study was to evaluate the prevalence of enterocyte bio- marker abnormalities after cardiac arrest. The secondary objectives were to study the link between enterocyte biomarkers and cardiac arrest duration and to evaluate the prognostic value of enterocyte biomarkers in terms of neurological outcome.	Cohort study	Clinic patients (prospectively included)	2010-04-01	February 2011					atients aged 18 years or older presenting in-hospital or out-of-hospital cardiac arrest with successful cardiopulmonary resuscitation.	Pregnancy, chronic small bowel disease,chronic renal failure defined by a baseline serum creatinine concentration of more than 150 mmol L 1	OHCA	ICU		69			59					0.55				0.77								61% asystole
178	Koga 2015	Effects of mechanical chest compression device with a load-distributing band on post-resuscitation injuries identified by post-mortem computed tomography.	2023-08-30	BHF		Effects of mechanical chest compression device with a load-distributing band on post-resuscitation injuries identified by post-mortem computed tomography	motoki-ygc@umin.ac.jp (M. Fujita)	Resuscitation	2015	Yes		In this study, we examined the effects of LDB-CPR in relation to post-resuscitation injuries identified by PMCT, focusing on posterior rib fracture and abdominal injury.	Cohort study	Clinic patients (retrospectively included)	October 2009	2014-09-01					non-traumatic adult patients with OHCA whose death was confirmed in an ED	The exclusion criteria were as follows: age <18 years old, pregnancy, admission to an intensive care unit after return of spontaneous circulation (ROSC), death by an exogenous cause (e.g. trauma, hanging), and no PMCT findings	OHCA	Unknown	Other: Japan	323			LDB-CPR: 77. Manual CPR only: 80					LDB-CPR: 57%. Manual CPR only: 59%				LDB-CPR: 39%. Manual CPR only:32%				LDB-CPR: 22%. Manual CPR only: 16%				LDB-CPR: 4%. Manual CPR only: 5% -??
1524	Champigneulle 2016	Hypoxic hepatitis after out-of-hospital cardiac arrest: Incidence, determinants and prognosis	2024-11-04	BHF		Hypoxic hepatitis after out-of-hospital cardiac arrest: Incidence, determinants and prognosis		Resuscitation	2016	Yes			Cohort study	Register study	2009	2014							OHCA	ICU	France
976	Seung 2016	Comparison of complications secondary to cardiopulmonary resuscitation between out-of-hospital cardiac arrest and in-hospital cardiac arrest	2023-09-01	BHF		Comparison of complications secondary to cardiopulmonary resuscitation between out-of-hospital cardiac arrest and in-hospital cardiac arrest.	pys0905@yuhs.ac	Resuscitation	2016	Yes		Hence, the aim of this study was to assess whether there was a significant difference in the complications of CPR between OHCA and IHCA survivors using MDCT. We hypothesised that complications are more likely to arise in OHCA survivors because of the difficulty of CPR during ambulance transport.	Cohort study	Clinic patients (retrospectively included)	January 2009	May 2014					both OHCA and IHCA patients who underwent successful CPR in the emergency departments	We excluded patients under the age of 18, those who did not undergo chest MDCT within 48 h after return of spontaneous circulation (ROSC), and those with cardiac arrest following a trauma. We also excluded patients who underwent CPR in another hospital before being transferred to our institutions.	Mixed			148
166	Christ 2016	Early computed tomography in victims of non-traumatic out-of-hospital cardiac arrest.	2023-11-26	BHF		Early computed tomography in victims of non-traumatic out-of-hospital cardiac arrest.		Internal and emergency medicine	2016	Yes			Cohort study	Clinic patients (retrospectively included)	1 January 2008	december 31 2014					Seem to be all OHCA patients	NA	OHCA	Unknown	Other: Germany	252				155/252		69.1(13.8)						183/252 (73 %)				122/252 (48%)				90/252 (36%)
944	Pang 2017	Therapeutic Hypothermia May Improve Neurological Outcomes in Extracorporeal Life Support for Adult Cardiac Arrest	2023-12-07	BHF		Therapeutic Hypothermia May Improve Neurological Outcomes in Extracorporeal Life Support for Adult Cardiac Arrest		Heart Lung and Circulation	2017	Yes		to evaluate the impact of peri-resuscitative variables and adjunct measures such as therapeutic hypothermia on early outcomes in patients receiving ECLS for refractory cardiac arrest at a tertiary referral centre	Cohort study		July 2003	January 2016					E-CPR for refractory cardiac arrest, with conventional CPR ongoing for more than 10 mins	ECLS for cardiogenic shock without CPR and post-cardiotomy support for failure to wean from cardiopulmonary bypass were excluded	Mixed	ICU		79		49.9 (12.4)				62/79 (78.5(														33/79 (41.8)
127	IhnatRudinska 2017	[Injuries associated with cardiopulmonary resuscitation in non-survivors after out-of-hospital cardiac arrest (autopsy study)].	2023-12-18	BHF		[Injuries associated with cardiopulmonary resuscitation in non-survivors after out-of-hospital cardiac arrest (autopsy study)].		Soudni lekarstvi	2017	Yes		The aim of the present study is to investigate incidence and seriousness of CPR-associated injuries on a cohort of CPR non-survivors after out-of-hospital cardiac arrest	Cohort study			2012	2015						OHCA	OHCA	Other: Czech Republic	80
123	Yamaguchi 2017	Frequency and influencing factors of cardiopulmonary resuscitation-related injuries during implementation of the American Heart Association 2010 Guidelines: a retrospective study based on autopsy and postmortem computed tomography.	2023-09-04	BHF		Frequency and influencing factors of cardiopulmonary resuscitation-related injuries during implementation of the American Heart Association 2010 Guidelines: a retrospective study based on autopsy and postmortem computed tomography.		International journal of legal medicine	2017	Yes		The primary aim of this retrospective observational study was to determine the frequency and severity of CPR-related injuries based on forensic autopsy data during implementation of the AHA 2010 Guidelines with reference to data from studies conducted during implementation of the AHA Guidelines from 2000 to 2010. The secondary aim was to investigate factors associated with these complications.	Cohort study	Clinic patients (retrospectively included)	January 2012	December 2014					Among 1032 consecutive autopsied patients, 343 who had undergone chest compression were eligible for the study.	After excluding 28 patients < 18 years of age and 135 with trauma-induced death, we identified 180 cases for final inclusion in the analysis	Mixed	Unknown	Other: Japan	180			62					119/180
1520	Iesu 2018	Acute liver dysfunction after cardiac arrest	2024-11-04	BHF		Acute liver dysfunction after cardiac arrest		PLoS One	2018	Yes			Cohort study	Clinic patients (retrospectively included)	2007	2015						death lessthan 24 hours after ICU admission	Mixed	ICU	Other: Belgium
915	Maruhashi 2018	Effects of extracorporeal cardiopulmonary resuscitation complications on resuscitation outcomes	2023-11-28	BHF		Effects of extracorporeal cardiopulmonary resuscitation complications on resuscitation outcomes		Gazzetta Medica Italiana Archivio per le Scienze Mediche	2018	Yes		To identify the frequency and type of complications during ECPR and determine how these complications affected survival.	Cohort study	Clinic patients (retrospectively included)	2010-01-01	Dec 2014					Cardiopulmonary arrest on arrival who were transported by ambulance and who underwent ECPR		OHCA	ICU	Other: Japan	84
905	Champigneulle 2018	Major traumatic complications after out-of-hospital cardiac arrest: Insights from the Parisian registry	2023-07-07	BHF		Major traumatic complications after out-of-hospital cardiac arrest: Insights from the Parisian registry		Resuscitation	2018	Yes		Our goals were to assess the prevalence of these injuries, to describe their characteristics and to identify predictive factors.	Cohort study	Clinic patients (retrospectively included)	1.1 2007	31.12 2015			all consecutive patients. Each medical computerized chart was reviewed by two investigators using a predefined list of categorized trauma		non-traumatic OHCA admitted to a cardiac arrest center	declared dead on the scene or at hospital arrival were not included	OHCA	ICU	France	1310		62.4(15.8)						893(68%)				1117(88%)				751(60%)				650(50%)		4.6(5.7)
116	Wurm 2018	Non-occlusive mesenteric ischaemia in out of hospital cardiac arrest survivors.	2023-02-27	BHF	?	Non-occlusive mesenteric ischaemia in out of hospital cardiac arrest survivors	Raphael Wurm, Department of Internal Medicine II, Division of Cardiology, Medical University of Vienna, Austria	European Heart Journal: Acute Cardiovascular Care	2018	Yes		identify cases of NOMI after successful CPR and compre-hensively compile clinical information	Cohort study	Register study	2000	2014	Discharge		Two independent physicians decided NOMI or not, criteria not presented.	NA	Non-traumatic OHCA	dead <6h	OHCA	Mixed	Austria	1780		58 (+/- 16 years)						0.72															1 (IQR 0-7)
112	Cox 2018	Liver lacerations as a complication of CPR during pregnancy.	2023-11-26	BHF		Liver lacerations as a complication of CPR during pregnancy.		Resuscitation	2018	Yes			Cohort study	Clinic patients (retrospectively included)	2011	2016					Pregnancies (>20w to 1 year) with CA and CPR	known prior liver injury or disease	Unknown	Unknown	United States	11 (of 9408 women peripartum)
111	Dunham 2018	Use of whole body CT to detect patterns of CPR-related injuries after sudden cardiac arrest.	2023-07-11	BHF		Use of whole body CT to detect patterns of CPR-related injuries after sudden cardiac arrest.	gmdunham@uw.edu	European radiology	2018	Yes		The aim of this study is to evaluate the number and pattern of CPR-related injuries in ROSC patients with SCA-WBCT.	Cohort study	Clinic patients (retrospectively included)	January 2016	2016-09-01					Adult, non-traumatic, out-of-hospital SCA with ROSC who underwent SCA imaging protocol in our institution		OHCA	Unknown	United States	39		51.8						26/39
105	Setala 2018	Risk factors for cardiopulmonary resuscitation-related injuries sustained during out-of-hospital cardiac arrests.	2023-09-01	BHF		Risk factors for cardiopulmonary resuscitation-related injuries sustained during out-of-hospital cardiac arrests.		Acta anaesthesiologica Scandinavica	2018	Yes		Therefore, the purpose of this study was to determine the incidence and associated risk factors of CPR-related injuries in non-survivors after OHCA according to the Utstein Style guidelines.	Cohort study	Clinic patients (prospectively included)							All adult OHCA patients who received EMS-provided CPR did not survive the event or died on the hospital admission and subsequently underwent a forensic autopsy were included in the study	Cardiac arrest patients with trauma in the thoracic or abdominal area were excluded from the study.	Unknown		Other: Finland	149
101	Bartos 2018	Surviving refractory out-of-hospital ventricular fibrillation cardiac arrest: Critical care and extracorporeal membrane oxygenation management.	2023-11-26	BHF		Surviving refractory out-of-hospital ventricular fibrillation cardiac arrest: Critical care and extracorporeal membrane oxygenation management.	E-mail address: jabartos@umn.edu (J.A. Bartos)	Resuscitation	2018	Yes		to describe the critical care strategies and outcomes in this (refractory out-of-hospital ventricular fibrillation/ventricular tachycardia (VF/VT) cardiac arrest using extracorporeal membrane oxygenation (ECMO) ) population	Cohort study	Clinic patients (retrospectively included)	1122015	1012018	3				1) age 18‚Äì75 years, 2) OHCA of presumed cardiac etiology, 3) initial cardiac arrest rhythm of VF/VT, 4) received 3 direct current shocks without ROSC, 5) received Amiodarone 300 mg, 6) body habitus accommodating a Lund University Cardiac Arrest System (LUCAS¬Æ) automated CPR device, and 7) estimated transfer time to the cardiac catheterization laboratory (CCL) of < 30 min	Any patient with ‚â•1 of the following was declared dead on CCL arrival: 1) end-tidal CO2 < 10 mmHg, 2)PaO2 < 50 mmHg, 3) lactic acid > 18 mmol/L, and 4) time from EMS activation to CCL arrival > 90 min. If an organized cardiac rhythm could not be established after 90 min of stabilized hemodynamics and treatment of reversible cardiac arrest etiologies, thepatient was declared dead	OHCA	ICU	United States	83					<40 n=10; 40-60 n=43; 60-75 n=30			64 (77%)								60 (72%)				1		7,2 (SEM, 1.2)
100	Ondruschka 2018	Chest compression-associated injuries in cardiac arrest patients treated with manual chest compressions versus automated chest compression devices (LUCAS II) - a forensic autopsy-based comparison.	2023-08-31	BHF		Chest compression-associated injuries in cardiac arrest patients treated with manual chest compressions versus automated chest compression devices (LUCAS II) - a forensic autopsy-based comparison.		Forensic science, medicine, and pathology	2018	Yes			Cohort study	Clinic patients (retrospectively included)	2011	2017					Out of all autopsies, only cases suffering from out-of- hospital and/or in-hospital cardiac arrest in which CPR were performed were included	All CPR cases in non-natural deaths involving injuries to the trunk (between shoulder level and pelvis line), of non-adolescents, with return of spontaneous circulation (ROSC) and associated survival periods longer than 12 h were excluded.	Mixed		Other: Germany	614		(manual n=501 + mechanical n=113 CPR) 59 + 54						73 + 80%								24 + 35 %
869	Milling 2019	Prehospital cardiopulmonary resuscitation with manual or mechanical chest compression: A study of compression-induced injuries	2023-11-29	BHF		Prehospital cardiopulmonary resuscitation with manual or mechanical chest compression: A study of compression-induced injuries.		Acta Anaesthesiologica Scandinavica	2019	Yes		to investigate whether the extent of injuries and the injury pattern caused by chest compression differs between patients receiving manual-CPR and patients receiving mech-CPR as an adjunct to manual CPR	Cohort study	Clinic patients (retrospectively included)	2015-01-01	March 2017					1. Prehospital cardiopulmonary resuscitation initiated by or maintained by the MECU. 2. >18 years	Patients declared dead by the MECU physician at the scene without any physician-directed resuscitation attempts. Caridac arrest caused by trauma. Age less than 18 years. Unavailable or incomplete medical data.	OHCA	Unknown	Other: Denmark	437/1440 OHCA. 915 without information on injuries			63(53-73), 55(47-66) (manual vs mechanical)					260/353, 62/84								162/353, 45/84
89	Roedl 2019	Hypoxic liver injury after in- and out-of-hospital cardiac arrest: Risk factors and neurological outcome.	2023-09-01	BHF		Hypoxic liver injury after in- and out-of-hospital cardiac arrest: Risk factors and neurological outcome.	k.roedl@uke.de	Resuscitation	2019	Yes		we aimed to investigate the incidence, outcome and course of HLI in a large cohort of successfully resuscitated patients after IHCA or OHCA admitted to a critical care facility	Cohort study	Clinic patients (retrospectively included)	January 2005	January 2012					All consecutive patients admitted to the ED (IHCA and non-traumatic OHCA) followed by ROSC		Mixed		Austria	1068			61 (50-72)					0.72				0.86								0.51			0(0-3)
835	Viniol 2020	Early whole-body CT for treatment guidance in patients with return of spontaneous circulation after cardiac arrest	2023-12-11	BHF		Early whole-body CT for treatment guidance in patients with return of spontaneous circulation after cardiac arrest		Emergency Radiology	2020	Yes		The aim of this study is to investigate the feasibility and diagnostic yield of an early WBCT in this setting	Cohort study	Clinic patients (retrospectively included)	2016-01-01	Dec 2016					CA with ROSC after CPR without a traumatic cause of CA. The study included all consecutive CA patients, who underwent a complete WBCT protocol within 6 h after ROSC		Mixed	Mixed	Other: Germany	100		68(13)				73/100
824	Viniol 2020	Comparison of different resuscitation methods with regard to injury patterns in cardiac arrest survivors based on computer tomography	2023-09-04	BHF		Comparison of different resuscitation methods with regard to injury patterns in cardiac arrest survivors based on computer tomography	viniol@staff.uni-marburg.de	European Journal of Radiology	2020	Yes		This study compares injury patterns of patients with an out-of- hospital cardiac arrest after successful resuscitation by mechanical and manual CPR based on computer tomography (CT)	Cohort study		2015-05-01	2019-05-01					outpatients with cardiac arrest who (1) had been resuscitated successfully with active chest compres¬≠sion devices and (2) undergone a complete whole-body CT. The control group with a similar sample size of patients consisted of outpatients who (1) had been resuscitated successfully with manual chest compression and (2) undergone a complete whole-body CT, were comparable to the study group in ter…	cardiac arrest due to trauma	OHCA		Other: Germany	64		Mech + manual: 60 + 61
76	Zotzmann 2020	Early full-body computed tomography in patients after extracorporeal cardiopulmonary resuscitation (eCPR).	2023-09-01	BHF		Early full-body computed tomography in patients after extracorporeal cardiopulmonary resuscitation (eCPR).	viviane.zotzmann@universitaets-herzzentrum.de (V. Zotzmann).	Resuscitation	2020	Yes		This analysis was performed, in order to evaluate the benefits of a full-body CT scan after eCPR	Cohort study	Clinic patients (retrospectively included)	October 2010	October 2017					All VA-ECMO. ECPR was defined as VA-ECMO implantation during continuous resuscitation or within the first 20 min after ROSC with persistent hemodynamic instability	Patients not undergoing full-body CT were excluded as well as patients undergoing a CT with a delay of more than 24 h after the resuscitation efforts. all patients resuscitated for trauma	Mixed	ICU	Other: Germany	103		56.8						68.9 %												37.9%		2.8 (4.8)
66	Kramer 2020	Survival and Mid-Term Neurologic Outcome After Extracorporeal Cardiopulmonary Resuscitation in Children.	2023-12-18	BHF		Survival and Mid-Term Neurologic Outcome After Extracorporeal Cardiopulmonary Resuscitation in Children.		Pediatric critical care medicine : a journal of the Society of Critical Care Medicine and the World Federation of Pediatric Intensive and Critical Care Societies	2020	Yes		We analyze our institutional experience with pediatric ECPR and aim at identifying variables predictive for early and mid-term survival and neurologic outcome	Cohort study	Clinic patients (retrospectively included)	January 2005	December 2016					all children less than 18 years old that re-ceived ECPR between January 2005 and December 2016. ECPR was defined as establishment of ECMO during active CPR,	excluding patients with return of spontaneous circulation of any duration before the initiation of ECMO flow.	Mixed	ICU	Other: Germany	72
63	Krychtiuk 2020	Epinephrine treatment but not time to ROSC is associated with intestinal injury in patients with cardiac arrest.	2023-03-01	BHF	?	Epinephrine treatment but not time to ROSC is associated with intestinal injury in patients with cardiac arrest	Konstantin A.Krychtiuk	Resuscitation	2020	Yes		analyze the association between epinephrine treatment and intestinal injury in patients after CA	Cohort study	Clinic patients (prospectively included)	2012-08-01	2013-08-01	6		consecutively included	Not specified	Sustained ROSC	<18 years, traumatic CA	Mixed	ICU	Austria	53			64 (49.8-73.8)					76.9 %				80.8 %				90.4 %				53.8
60	Paul 2020	Frequency, risk factors, and outcomes of non-occlusive mesenteric ischaemia after cardiac arrest.	2023-08-31	BHF		Frequency, risk factors, and outcomes of non-occlusive mesenteric ischaemia after cardiac arrest.	mpaul@ch-versailles.fr (M. Paul)	Resuscitation	2020	Yes		Here, our primary aim was to assess the frequency of NOMI in patients with stable ROSC after CA. Our secondary aims were to identify factors associated with NOMI and to describe the outcomes of NOMI after CA.	Cohort study	Clinic patients (retrospectively included)	2007	2017					Consecutive adults admitted to the Cochin Hospital intensive care unit (ICU) with successfully resuscitated CA were considered for inclusion.	Patients who died within 6 h after ICU admission were not included	OHCA	ICU	France	1343		62				0.68				0.88				0.61				0.49				4.8(6.1)
54	Renaudier 2020	Acute mesenteric ischaemia in refractory shock on veno-arterial extracorporeal membrane oxygenation.	2023-12-18	BHF		Acute mesenteric ischaemia in refractory shock on veno-arterial extracorporeal membrane oxygenation.		European heart journal. Acute cardiovascular care	2020	Yes		our aims were to determine first the prevalence of acute mesenteric ischaemia in patients treated by V-A ECMO and second to evaluate risk factors, as well as to assess therapeutic modalities and outcomes of these patients	Cohort study	Clinic patients (retrospectively included)	2013-01-01	2017-01-01					All consecutive adult patients requiring V-A ECMO f	patients who died within 24 h after V-A ECMO implantation. Patients who received two V-A ECMO supports during hospitalization (n=3) were considered as independent cases	Mixed	ICU
28	Lee 2020	The Impact of Hypoxic Hepatitis on Clinical Outcomes after Extracorporeal Cardiopulmonary Resuscitation.	2023-08-30	BHF		The Impact of Hypoxic Hepatitis on Clinical Outcomes after Extracorporeal Cardiopulmonary Resuscitation	icu.chung@samsung.com	Journal of Clinical Medicine	2020	Yes		we aimed to investigate the incidence, risk factors, and prognosis of HH in patients who underwent ECPR	Cohort study	Clinic patients (retrospectively included)	May 2004	December 2018					ECPR, >18 years	Patients with inefficient data to evaluate liver function were excluded.	Mixed	ICU	Other: Korea	365			61 (51‚Äì71)					69.0%)
784	Wannasri 2021	Cardiopulmonary resuscitated complications encountered in forensic autopsy cases: A 5-year retrospective analysis in ramathibodi hospital	2023-09-04	BHF		Cardiopulmonary resuscitated complications encountered in forensic autopsy cases: A 5-year retrospective analysis in Ramathibodi hospital.	Wisarn.wor@mahidol.ac.th	Indian Journal of Forensic Medicine and Toxicology	2021	Yes			Cohort study		2012	2016					Inclusion criteria were adopted such that the individual died of unnatural causes who were administered CPR	individuals who died due to accident and sustained trauma or injury to chest and abdominal areas as well as individuals who were younger than 18			Other: Thailand	154		52						122/154
51	Moriguchi 2021	Aging is only significant factor causing CPR-induced injuries and serious injuries.	2023-12-20	BHF		Aging is only significant factor causing CPR-induced injuries and serious injuries.		Legal medicine	2021	Yes		The aim of this study is to identify the risk factors causing CPR-induced injuries and those of serious injuries.	Cohort study	Clinic patients (retrospectively included)	2011	2018					CPR + autopsy	Victims aged <15 years, or having trunk injuries other than CPR- induced injuries	Unknown		Other: Japan	75		59.4 (21.7)						57/75
46	Branch 2021	Early head-to-pelvis computed tomography in out-of-hospital circulatory arrest without obvious etiology.	2023-12-20	BHF	NCT 03111043	Early head-to-pelvis computed tomography in out-of-hospital circulatory arrest without obvious etiology		Academic Emergency Medicine	2021	Yes		We assessed the diagnostic capability and safety of early head-to-pelvis computed tomography (CT) imaging OHCA patients.	Cohort study	Clinic patients (prospectively included)	2015-11-01	February 2018					1) SDCT scanning ‚â§ 6 h from the OHCA event, 2) no obvious cause for OHCA identifiable upon emergency department arrival, and 3) sufficient clinical stability for performance of SDCT per treating physicians.	Exclusion criteria were 1) acute ST elevation myocardial infarction (ST elevation ‚â• 1 contiguous lead or new or unknown duration left bundle branch block on ECG) or other clinical indication for urgent invasive angiography; 2) known nonrevascularized coronary artery disease or coronary stent < 2.5 mm; 3) known severe renal dysfunction (eGFR < 30 mL/h/1.73 m2, creatinine > 1.7 mg/dL) unless orde…	OHCA	Unknown	United States	104		56 (15)							72/104				51/87				48/86				30/104
44	Gutierrez 2021	Outcomes associated with delayed enteral feeding after cardiac arrest treated with veno-arterial extracorporeal membrane oxygenation and targeted temperature management.	2023-12-20	BHF		Outcomes associated with delayed enteral feeding after cardiac arrest treated with veno-arterial extracorporeal membrane oxygenation and targeted temperature management.		Resuscitation	2021	Yes		We examined the association between timing of enteral nutrition and patient survival and safety outcomes in patients with refractory out-of-hospital cardiac arrest (OHCA) who were treated with extracorporeal cardiopulmonary resuscitation (ECPR).	Cohort study	Clinic patients (retrospectively included)	Dec 2015	2020-01-01					refractory VF/VT who met criteria for VA-ECMO		OHCA	ICU	United States	142		57(12)				0.82
30	Schriefl 2021	The association of early diarrhea after successful resuscitation following out-of-hospital cardiac arrest with neurological outcome: A retrospective observational study.	2023-12-18	BHF		The association of early diarrhea after successful resuscitation following out-of-hospital cardiac arrest with neurological outcome: A retrospective observational study.		Medicine	2021	Yes		investigated whether diarrhea occurring early after CPR was associated with an unfavorable neurological outcome	Cohort study	Clinic patients (retrospectively included)	2005	2012					Adults ‚â•18 years of age who suffered a witnessed, non-traumatic OHCA and had achieved ROSC Furthermore, only patients with an initial shockable rhythm and ST-segment elevation in the electrocardiogram, who consecutively underwent coronary angiography, were include	Patients with other possible causes for diarrhea (e.g., infections, antibiotic treatment, or chronic diseases) were exclude	OHCA	Mixed	Austria	156			55(49-64)					127/156 (81%)															1 (0-4)
1512	Ümit 2022	Relationship between measures of thoracic diameter and cardiopulmonary resuscitation-induced thoracoabdominal injury	2024-10-14	BHF		Relationship between measures of thoracic diameter and cardiopulmonary resuscitation-induced thoracoabdominal injury		Revista da Associacao Medica Brasileira	2022	Yes			Cohort study	Clinic patients (prospectively included)	2021	2021					Non-traumatic OHCA		OHCA	Unknown	Other: Turkey	63
1401	Girotti 2022	Heart injuries related to cardiopulmonary resuscitation: A risk often overlooked	2024-10-14	BHF		Heart injuries related to cardiopulmonary resuscitation: A risk often overlooked		Reviews in Cardiovascular Medicine	2022	Yes			Cohort study	Clinic patients (retrospectively included)	2012	2021					died in the shock-room during the CPR and undergo autopsy		Mixed		Austria	38
38	Grimaldi 2022	Ischemic injury of the upper gastrointestinal tract after out-of-hospital cardiac arrest: a prospective, multicenter study.	2023-12-20	BHF	NCT02349074	Ischemic injury of the upper gastrointestinal tract after out-of-hospital cardiac arrest: a prospective, multicenter study.		Critical care	2022	Yes		Our primary objective was to determine the incidence of macroscopic lesions of the upper GI tract after successfully resuscitated OHCA by performing a gastroscopy during the ICU stay. Our main secondary aims were 1) to describe the location and the severity of such lesions; 2) to determine which patient and CA characteristics were associated with presence of upper GI lesions; and 3) to determine …	Cohort study	Clinic patients (prospectively included)	Nov 1 2014	Nov 30 2018					Patients who were hospitalized within the first 5 days after OHCA, had a temperature>36 ¬∞C at the time of enrollment, and still required endotracheal intubation and mechanical ventilation were considered for inclusion.	in-hospital CA, extubation before gastroscopy, any suspicion of GI tract perforation, severe bleeding diathesis despite transfusion of coagulation products, patients with cardiac valver prostheses or previous endocarditis, suspicion of Creutzfeldt-Jakob disease, pregnancy or breast-feeding, and absence of medical insurance or being under guardianship (according to French legislation)	OHCA	ICU	Other: France and Belgium	214		62 (14)										192/214								112/214			5 (0-9)
1482	TamJonathan 2023	Diagnostic yield of computed tomography after non-traumatic out-of-hospital cardiac arrest	2024-10-14	BHF		Diagnostic yield of computed tomography after non-traumatic out-of-hospital cardiac arrest		Resuscitation	2023	Yes			Cohort study	Clinic patients (retrospectively included)	2019	2021					ROSC	traumatic	Mixed	ED	United States	597
1465	PredaThierry 2023	Traumatic injuries after manual and automatic mechanical compression during cardiopulmonary resuscitation a retrospective cohort study	2024-10-14	BHF		Traumatic injuries after manual and automatic mechanical compression during cardiopulmonary resuscitation, a retrospective cohort study		Resuscitation Plus	2023	Yes			Cohort study	Clinic patients (retrospectively included)	2012	2021					Admitted to ICU	ROSC without CPR, died before injuries evaluation, post traumatic cardiac arrest, patients with missing data about the first aid intervention	OHCA	ICU	Other: Switzerland	355
1461	OzturkZeynelabidin 2023	Resuscitating the resuscitation: A single-centre experience on extracorporeal cardiopulmonary resuscitation	2024-10-14	BHF		Resuscitating the resuscitation: A single-centre experience on extracorporeal cardiopulmonary resuscitation		Journal of Paediatrics and Child Health	2023	Yes			Cohort study	Clinic patients (retrospectively included)	2013	2021					ECPR for IHCA		IHCA	ICU	Other: Turkey	26
1412	HoftunFarbuBj√∏rn 2023	Intestinal injury in cardiac arrest is associated with multiple organ dysfunction: A prospective cohort study	2024-10-14	BHF		Intestinal injury in cardiac arrest is associated with multiple organ dysfunction: A prospective cohort study		Resuscitation	2023	Yes			Cohort study	Clinic patients (prospectively included)	2016	2017							OHCA	ICU	Other: Norway	50
1385	DelignetteMarie-Charlotte 2024	Acute liver failure after out-of-hospital cardiac arrest: An observational study	2024-10-14	BHF		Acute liver failure after out-of-hospital cardiac arrest: An observational study		Resuscitation	2024	Yes			Cohort study	Clinic patients (retrospectively included)	2007	2017					Admitted to ICU	Ninety patients were excluded either because of a lack of liver function biological data (n = 45) or because they had received chronic oral anticoagulants (n = 45)	OHCA	ICU	France	418
520	Barranco 1990	Cardiopulmonary resuscitation with simultaneous chest and abdominal compression: comparative study in humans.	2023-12-20	BHF		Cardiopulmonary resuscitation with simultaneous chest and abdominal compression: comparative study in humans		Resuscitation	1990	Yes		To ascertain whether SCAC(simultaneous chest and abdominal compression)-CPR was a valid method to enhance intrathoracic pressure in humans,	Non-randomised experimental study	Clinic patients (prospectively included)	Not reported				3 procedures (std CPR, SCAC, IAC) performed on all patients.		Electroencephalographic confirmation of brain death. (b) Post-anoxic encephalopathy with coma exceeding 48 h and abolished pupillary, cornea& oculocephalic, oculovestibular and motor reflex responses. (c) Multiple organ failure (MOF) not reversible by intensive life support measures and not considered to be resuscitable in case of cardiac failure [5]		IHCA	ICU	Other: Spain	18
609	Taylor 1978	External cardiac compression. A randomized comparison of mechanical and manual techniques.	2023-12-20	BHF		External cardiac compression. A randomized comparison of mechanical and manual techniques.		JAMA	1978	Yes		To most directly compare the results of manual and mechanical ECC	Randomised controlled trial	Clinic patients (prospectively included)				Intervention: pneumatic piston device, 60 rpm, compression duration 50% of cardiac cycle, 7 cm deep.			Randomized within 10 minutes of cardiac arrest		IHCA		United States	50		Manual 54.8(6.6). Mechanical 57.6 (5.2)				0.59
508	Sack 1992	Interposed abdominal compression-cardiopulmonary resuscitation and resuscitation outcome during asystole and electromechanical dissociation.	2023-12-20	BHF		Interposed abdominal compression-cardiopulmonary resuscitation and resuscitation outcome during asystole and electromechanical dissociation.		Circulation	1992	Yes		We undertook this study to determine whether IAC-CPR could improve resuscitation outcome over STD-CPR in humans experiencing in-hospital cardiac arrest when the initial arrest rhythm was asystole or EMD.	Randomised controlled trial	Clinic patients (prospectively included)				Randomization of patients was done via computer-generated random numbers on the day of cardiac arrest.			Patients experiencing cardiac arrest whose initial arrest rhythm was asystole or EMD were randomized to receive either IAC-CPR or STD-CPR.	Cardiopulmonary arrest secondary to trauma; primary respiratory arrest; history or signs consistent with an abdominal aortic aneurysm; age less than 18 years; recent abdominal surgery (less than 2 weeks); suspected pregnancy; and the return of spontaneous circulation before arrival of the CPR team. In addition, we excluded those patients in whom endotracheal intubation took longer than 5 minutes …	IHCA	Mixed	United States	143		64						69/143
1039	Smekal 2014	CPR-related injuries after manual or mechanical chest compressions with the LUCASTM device: A multicentre study of victims after unsuccessful resuscitation	2023-12-08	BHF		CPR-related injuries after manual or mechanical chest compressions with the LUCASTM device: A multicentre study of victims after unsuccessful resuscitation		Resuscitation	2014	Yes		to elucidate the incidence of CPR-related injuries by manual chest compressions compared to mechanical chest compressions with the LUCAS device (mechanical CPR) in non-survivors after out-of-hospital cardiac arrest.	Randomised controlled trial	Clinic patients (prospectively included)	15.1 2008	31.8 2012		Closed letter randomization			In the LINC study, patients with unexpected, out-of-hospital cardiac arrest were eligible for inclusion. In this sub-study only patients with autopsy were included.	Exclusion criteria were traumatic cardiac arrest including hanging, age believed to be less than 18 years (no upper limit), known pregnancy, defibrillated before LUCASTM was brought to the scene, or patient‚Äôs body size not fitting the LUCASTM device	OHCA	Mixed	Other: Sweden	222 (of 746 included in the LINC trial, 55 survived to hospital discharge.)		M: 66.3 (range 22-90). L: 67.7 (range 21-100)				M: 55/83. Lucas: 97/139								M: 51/83. L: 77/139
1522	Koster 2017	Safety of mechanical chest compression devices AutoPulse and LUCAS in cardiac arrest: a randomized clinical trial for non-inferiority	2024-11-04	BHF		Safety of mechanical chest compression devices AutoPulse and LUCAS in cardiac arrest: a randomized clinical trial for non-inferiority		Eur Heart J	2017	Yes			Randomised controlled trial		2008	2014							Mixed	Mixed	Other: The Netherlands	374
560	Adler 1983	Massive hepatic hemorrhage associated with cardiopulmonary resuscitation.	2023-12-21	BHF		Massive hepatic hemorrhage associated with cardiopulmonary resuscitation.		Archives of internal medicine	1983	Yes													IHCA		United States	2		47+42				0+0				1+1				1+1				2				0
1182	Delanaye 2003	Liver hematoma after cardiopulmonary resuscitation	2023-12-15	BHF		Liver hematoma after cardiopulmonary resuscitation		Revue Medicale de Liege	2003	Yes													OHCA					69				1				1				1				1				0
403	Haslam 2004	Gastric rupture associated with use of the laryngeal mask airway during cardiopulmonary resuscitation.	2023-12-15	BHF		Gastric rupture associated with use of the laryngeal mask airway during cardiopulmonary resuscitation.		BMJ (Clinical research ed.)	2004	Yes													OHCA		Other: UK	1		71				1				1				1				1				0
390	Lee 2005	Ischemic gastropathy: leopard skin in the stomach.	2023-12-18	BHF		Ischemic gastropathy: leopard skin in the stomach.		Endoscopy	2005	Yes													OHCA		Other: Germany	1		73				0
1050	Mutsaers 2014	Unexpected bleeding after cardiopulmonary resuscitation	2023-08-31	BHF		Unexpected bleeding after cardiopulmonary resuscitation	s.mutsaers@isala.nl	Netherlands Journal of Critical Care	2014	Yes																		85				1				1				1				0				0
[truncated: 73 more columns]
