# Supplementary material for: Abdominal organ injury in cardiac arrest: Systematic literature review
Source: PLoS One. 2025 Aug 1;20(8):e0329164. doi: 10.1371/journal.pone.0329164 (PMC12316268; doi:10.1371/journal.pone.0329164)
Supplement: S8 File — Excel spreadsheat. (XLSX) [file pone.0329164.s008.xlsx]

## Sheet: Ark1
Number	Title	Authors	Published Year	Journal	Volume	Issue	Pages	DOI	Covidence #	Study	Notes
1	Iatrogenic Injuries in Manual and Mechanical Cardiopulmonary Resuscitation.	Chun, Magnus J; Zhang, Yichi; Toraih, Eman A; McGrew, Patrick R	2021	The American surgeon		43e, 0370522	31348211047507	https://dx.doi.org/10.1177/00031348211047507	#2	Chun 2021	Exclusion reason: Review;
2	Liver injury as a complication of cardiopulmonary resuscitation following cesarean delivery.	Bell, A G; Webber, R; Reid, C; Kumar, A	2022	International journal of obstetric anesthesia	49	9200430	103237	https://dx.doi.org/10.1016/j.ijoa.2021.103237	#40	Bell 2022	Exclusion reason: Comments and letters to editor;
3	Two autopsy cases with injuries to the stomach following cardiopulmonary resuscitation.	Hata, Yukiko; Ichimata, Shojiro; Nishida, Naoki	2021	Legal medicine (Tokyo, Japan)	53	100889186	101916	https://dx.doi.org/10.1016/j.legalmed.2021.101916	#43	Hata 2021	Exclusion reason: Different patient population;
4	Blood lactate predicts survival after percutaneous implantation of extracorporeal life support for refractory cardiac arrest or cardiogenic shock complicating acute coronary syndrome: insights from the CareGem registry.	Porto, Italo; Mattesini, Alessio; D'Amario, Domenico; Sorini Dini, Carlotta; Della Bona, Roberta; Scicchitano, Marco; Vergallo, Rocco; Martellini, Antonio; Caporusso, Simona; Trani, Carlo; Burzotta, Francesco; Bruno, Piergiorgio; Di Mario, Carlo; Crea, Filippo; Valente, Serafina; Massetti, Massimo	2021	Internal and emergency medicine	16	2	463-470	https://dx.doi.org/10.1007/s11739-020-02459-0	#52	Porto 2021	Exclusion reason: Abdominal injury not reported;
5	NOMI after cardiac arrest. Could refined diagnostics improve outcome?.	Schott, Ulf; Kander, Thomas	2020	Resuscitation	157	r8q, 0332173	266-268	https://dx.doi.org/10.1016/j.resuscitation.2020.10.012	#57	Schott 2020	Exclusion reason: Editorial;
6	Initiation of Extracorporeal Membrane Oxygenation in the Cardiac Catheterization Laboratory: The Mayo Clinic Experience.	Ternus, Bradley; Jentzer, Jacob; Bohman, Kyle; Barsness, Gregory; Schears, Gregory; Rihal, Charanjit; Sandhu, Gurpreet	2020	The Journal of invasive cardiology	32	2	64-69		#75	Ternus 2020	Exclusion reason: No control group and not reporting adverse events;
7	Re: Cox et al.'s article "Liver lacerations as a complication of CPR during pregnancy." Chest compressions performed on peripartum patients with a mechanical chest device: Experience of prehospital teams in the Paris area.	Lemoine, Sabine; Jost, Daniel; Briche, Frederique; Tourtier, Jean-Pierre	2018	Resuscitation	127	r8q, 0332173	e3-e4	https://dx.doi.org/10.1016/j.resuscitation.2017.12.032	#110	Lemoine 2018	Exclusion reason: Comments and letters to editor;
8	Periarrest intestinal bacterial translocation and resuscitation outcome.	Chalkias, Athanasios; Scheetz, Marc H; Gulati, Anil; Xanthos, Theodoros	2016	Journal of critical care	31	1	217-20	https://dx.doi.org/10.1016/j.jcrc.2015.09.015	#168	Chalkias 2016	Exclusion reason: Review;
9	Injuries associated with resuscitation - An overview.	Olds, Kelly; Byard, Roger W; Langlois, Neil E I	2015	Journal of forensic and legal medicine	33	101300022	39-43	https://dx.doi.org/10.1016/j.jflm.2015.04.003	#184	Olds 2015	Exclusion reason: Review;
10	Gastric mucosal lacerations in drowning: resuscitation artifact or sign of death by drowning ("Sehrt's sign")?.	Buschmann, Claas T; Schmid, Simone; Tsokos, Michael	2015	Forensic science, medicine, and pathology	11	2	312-3	https://dx.doi.org/10.1007/s12024-014-9641-9	#193	Buschmann 2015	Exclusion reason: Different patient population;
11	[Complications of cardiopulmonary resuscitation telephone assisted].	Gonzalez-Vaquero, M; Carriedo-Ule, D; Dominguez-Berrot, A M; Gonzalez-Luengo, R; Jimenez-Garcia, P	2015	Medicina intensiva	39	2	127-9	https://dx.doi.org/10.1016/j.medin.2014.10.007	#194	Gonzalez-Vaquero 2015	Exclusion reason: Comments and letters to editor;
12	Gastric perforation after mouth-to-mouth ventilation: a case report.	Wolff, Albrecht T; Hohenstein, Christian	2015	European journal of anaesthesiology	32	2	138-9	https://dx.doi.org/10.1097/EJA.0000000000000143	#196	Wolff 2015	Exclusion reason: Comments and letters to editor;
13	[Injuries associated with cardiopulmonary resuscitation].	Rudinska, Lucie Ihnat; Hejna, Petr; Ihnat, Peter; Smatanova, Margita; Dvoracek, Igor; Truhlar, Anatolij	2014	Soudni lekarstvi	59	3	28-33		#200	Rudinska 2014	Exclusion reason: Article not available;
14	[Liver rupture with hemoperitoneum as rare complication of cardiopulmonary resuscitation in young patient with acute myocardial infarction].	Veteskova, Linda; Kysela, Petr; Bohata, Sarka; Parenica, Jiri	2014	Vnitrni lekarstvi	60	2025-06-05	527-30		#206	Veteskova 2014	Exclusion reason: Article not available;
15	The risk versus benefit of LUCAS: is it worth it?.	Frascone, Ralph J	2014	Anesthesiology	120	4	797-8	https://dx.doi.org/10.1097/ALN.0000000000000146	#220	Frascone 2014	Exclusion reason: Editorial;
16	[Traumatic changes of intrathoracic organs due to external mechanical cardiopulmonary resuscitation. Case reports].	Kudela, Miroslav; Grossova, Iva; Strejc, Premysl	2013	Soudni lekarstvi	58	3	42-4		#227	Kudela 2013	Exclusion reason: Abdominal injury not reported;
17	Damage and depth of chest compressions.	Moller Nielsen, Anne; Rasmussen, Lars S	2013	Resuscitation	84	6	713-4	https://dx.doi.org/10.1016/j.resuscitation.2013.03.017	#233	MollerNielsen 2013	Exclusion reason: Editorial;
18	Coronary artery dissection, traumatic liver and spleen injury after cardiopulmonary resuscitation - a case report and review of the literature.	Kaplon-Cieslicka, Agnieszka; Kosior, Dariusz A; Grabowski, Marcin; Rdzanek, Adam; Huczek, Zenon; Opolski, Grzegorz	2013	Archives of medical science : AMS	9	6	1158-61	https://dx.doi.org/10.5114/aoms.2013.39235	#247	Kaplon-Cieslicka 2013	Exclusion reason: Comments and letters to editor;
19	Endotracheal intubation versus supraglottic airway insertion in out-of-hospital cardiac arrest.	Wang, Henry E; Szydlo, Daniel; Stouffer, John A; Lin, Steve; Carlson, Jestin N; Vaillancourt, Christian; Sears, Gena; Verbeek, Richard P; Fowler, Raymond; Idris, Ahamed H; Koenig, Karl; Christenson, James; Minokadeh, Anushirvan; Brandt, Joseph; Rea, Thomas; ROC Investigators	2012	Resuscitation	83	9	1061-6		#264	Wang 2012	Exclusion reason: Abdominal injury not reported;
20	Focused assessment with sonography for trauma (FAST) after successful cardiopulmonary resuscitation.	Bendinelli, Cino; Easton, Ruth; Parr, Michael	2012	Resuscitation	83	1	e17	https://dx.doi.org/10.1016/j.resuscitation.2011.09.008	#268	Bendinelli 2012	Exclusion reason: Comments and letters to editor;
21	Fatal complication secondary to mechanical chest compression device.	de Rooij, Philippe P; Wiendels, Dolf R; Snellen, Jacob P	2009	Resuscitation	80	10	1214-5	https://dx.doi.org/10.1016/j.resuscitation.2009.06.011	#322	deRooij 2009	Exclusion reason: Comments and letters to editor;
22	Liver laceration associated with the use of a chest compression device.	von Bary, Christian; Hohenester, Stephanie; Gaa, Jochen; Laugwitz, Karl-Ludwig	2009	Resuscitation	80	7	839	https://dx.doi.org/10.1016/j.resuscitation.2009.04.014	#325	vonBary 2009	Exclusion reason: Comments and letters to editor;
23	Frequent and rare complications of resuscitation attempts.	Buschmann, Claas T; Tsokos, Michael	2009	Intensive care medicine	35	3	397-404	https://dx.doi.org/10.1007/s00134-008-1255-9	#339	Buschmann 2009	Exclusion reason: Review;
24	Oesophagogastric muscular rupture after resuscitation.	Matevossian, Edouard; Sinicina, Inga; Thorban, Stefan; Nahrig, Jorg; Simon, Gerhard; Huser, Norbert; Doll, Dietrich	2008	ANZ journal of surgery	78	8	719	https://dx.doi.org/10.1111/j.1445-2197.2008.04627.x	#342	Matevossian 2008	Exclusion reason: Comments and letters to editor;
25	[Iatrogenic trauma following resuscitation measures].	Buschmann, C; Tsokos, M	2008	Deutsche medizinische Wochenschrift (1946)	133	23	1244-8	https://dx.doi.org/10.1055/s-2008-1077247	#344	Buschmann 2008	Exclusion reason: No control group and not reporting adverse events;
26	Forensic aspects of complications resulting from cardiopulmonary resuscitation.	Hashimoto, Yoshiaki; Moriya, Fumio; Furumiya, Junichi	2007	Legal medicine (Tokyo, Japan)	9	2	94-9		#365	Hashimoto 2007	Exclusion reason: Review;
27	Gastric rupture and laryngeal mask airway: negative "hype" this case report might generate is worrying.	Ibarra, Pedro F	2005	BMJ (Clinical research ed.)	330	7490	537-538		#399	Ibarra 2005	Exclusion reason: Comments and letters to editor;
28	Splenic rupture following cardiopulmonary resuscitation.	Pestaner, Joseph P; Smialek, John E	2002	Resuscitation	54	2	216		#426	Pestaner 2002	Exclusion reason: Editorial;
29	Liver rupture after cardiopulmonary resuscitation during peri-operative cardiac arrest.	Gillies, M; Hogarth, I	2001	Anaesthesia	56	4	387-8		#431	Gillies 2001	Exclusion reason: Comments and letters to editor;
30	Shock and dyspnea after cardiopulmonary resuscitation: a case of iatrogenic gastric rupture.	Piardi, T; D'Adda, F; Palmieri, F; Vettoretto, N; Lanzi, S; Pouche, A	2000	Chirurgia italiana	52	5	593-6		#435	Piardi 2000	Exclusion reason: Article not available;
31	Liver rupture after cardiopulmonary resuscitation (CPR) and thrombolysis.	Pezzi, A; Pasetti, G; Lombardi, F; Fiorentini, C; Iapichino, G	1999	Intensive care medicine	25	9	1032		#449	Pezzi 1999	Exclusion reason: Comments and letters to editor;
32	[A rare sequela of cardiopulmonary resuscitation. Left-sided diaphragmatic rupture].	Funke, C; Stevens, J; Grabbe, E	1999	Der Radiologe	39	7	621-3		#450	Funke 1999	Exclusion reason: Abdominal injury not reported;
33	[Successful treatment by PCPS of cardiac arrest related to the use of bone cement in cementedendoprosthesis of the femoral head: a case report].	Sugimoto, K; Mano, R; Tanaka, K; Hirate, H; Yamada, T; Ishikawa, K	1998	Masui. The Japanese journal of anesthesiology	47	9	1131-3		#455	Sugimoto 1998	Exclusion reason: Article not available;
34	[Progressive abdominal distension and shock following cardiorespiratory arrest].	Cabrera Zubizarreta, A; Guembe Urtiaga, P; Urbano Garcia, J; Ramon Botella, E	1996	Revista clinica espanola	196	8	563-4		#470	CabreraZubizarreta 1996	Exclusion reason: Article not available;
35	Interposed abdominal compression--cardiopulmonary resuscitation.	Salgo, I S	1993	Circulation	88	2	806-7		#504	Salgo 1993	Exclusion reason: Comments and letters to editor;
36	Potential for injury: trauma after cardiopulmonary resuscitation.	Sommers, M S	1991	Heart & lung : the journal of critical care	20	3	287-93		#511	Sommers 1991	Exclusion reason: Review;
37	Problems with high-dose epinephrine therapy.	Karch, S B	1990	The American journal of forensic medicine and pathology	11	2	178-9		#515	Karch 1990	Exclusion reason: Comments and letters to editor;
38	[Hepatic lesions in acute cardiovascular failure in necropsy specimens].	Jmelnitzky, A; Castelletto, R; Rondina, A; Sidoti, A; Apraiz, M; Mincarelli, J C; Toledo, C; Albuquerque, M M; Vinas, D	1990	Acta gastroenterologica Latinoamericana	20	2	81-8		#517	Jmelnitzky 1990	Exclusion reason: Article not available;
39	Bacteremia following cardiac arrest and cardiopulmonary resuscitation.	Gaussorgues, P; Gueugniaud, P Y; Vedrinne, J M; Salord, F; Mercatello, A; Robert, D	1988	Intensive care medicine	14	5	575-7		#528	Gaussorgues 1988	Exclusion reason: Abdominal injury not reported;
40	Complications of cardiac resuscitation.	Krischer, J P; Fine, E G; Davis, J H; Nagel, E L	1987	Chest	92	2	287-91		#530	Krischer 1987	Exclusion reason: Different patient population;
41	[Septicemia caused by intestinal germs immediately after cardiocirculatory arrest].	Gaussorgues, P; Gueugniaud, P Y; Mercatello, A; Salord, F; Vedrinne, J M; Zanettini, M C; Robert, D	1986	Presse medicale (Paris, France : 1983)	15	10	488		#538	Gaussorgues 1986	Exclusion reason: Article not available;
42	Gastric rupture due to external cardiac massage following gastroscopy.	Schein, M; Falkov, A; Decker, G A	1985	Gastrointestinal endoscopy	31	4	291-2		#540	Schein 1985	Exclusion reason: Comments and letters to editor;
43	Abdominal binding during cardiopulmonary resuscitation in man.	Chandra, N; Snyder, L D; Weisfeldt, M L	1981	JAMA	246	4	351-3		#590	Chandra 1981	Exclusion reason: Abdominal injury not reported;
44	Hazardous complications of "closed chest" cardiopulmonary resuscitation.	Fletcher, G F	1969	American heart journal	77	3	431-2		#669	Fletcher 1969	Exclusion reason: Abdominal injury not reported;
45	[Rupture of mucosa of the cardiac region of the stomach with profuse hemorrhage as the complication of external heart massage].	Piechowski, A; Sadowski, Z; Magdziarz, A	1969	Polski przeglad chirurgiczny	41	4	429-31		#675	Piechowski 1969	Exclusion reason: Article not available;
46	[Complications of closed-chest heart massage].	Carbonera, D; Campiglio, P	1968	Acta anaesthesiologica	19	6	1217-26		#677	Carbonera 1968	Exclusion reason: Article not available;
47	A pathological study of unsuccessful cardiac resuscitation.	Wolfe, W G; Dudley, A W Jr; Wallace, A G	1968	Archives of surgery (Chicago, Ill. : 1960)	96	1	123-6		#685	Wolfe 1968	Exclusion reason: Article not available;
48	RUPTURE OF THE NORMAL STOMACH DURING MOUTH-TO-MOUTH RESUSCITATION. REPORT OF A CASE.	VALTONEN, E J; HAKOLA, N	1964	Acta chirurgica Scandinavica	127	7906530	427-31		#699	VALTONEN 1964	Exclusion reason: Article not available;
49	Splenic Laceration After Cardiopulmonary Resuscitation: A Rare Complication	Cook T.; Fahmawi Y.; Hamid K.; Almalouf P.	2022	American Journal of Respiratory and Critical Care Medicine	205	1		https://dx.doi.org/10.1164/ajrccm-conference.2022.205.1_MeetingAbstracts.A2830	#731	Cook 2022	Exclusion reason: Published as abstract only;
50	Severe Colonic Ischemia-reperfusion Injury and Hemorrhage Secondary to Successful Cardiopulmonary Resuscitation: A Case Report	Chen X.; Lu Q.; Gao F.; Chen W.; Fu B.; Fu X.	2021	Chinese Journal of Gastroenterology	26	6	380-382	https://dx.doi.org/10.3969/j.issn.1008-7125.2021.06.013	#758	Chen 2021	Exclusion reason: Article not available;
51	A DOUBLE-EDGED SWORD: CPR COMPLICATED BY FATAL HEPATIC LACERATION	Asif H.; Kirupakaran J.; Valentine D.; Bianca Rodriguez P.; Aristide G.	2021	Chest	160	4 Supplement	A973	https://dx.doi.org/10.1016/j.chest.2021.07.906	#795	Asif 2021	Exclusion reason: Published as abstract only;
52	Extracorporeal cardiopulmonary resuscitation (eCPR) program in University Hospital Olomouc	Simek M.; Zuscich O.; Barshackyi A.; Sluka M.; Klementova O.; Fiala H.; Troubil M.; Hajek R.; Langova K.; Santavy P.	2021	Perfusion	36	1 SUPPL	2025-06-05	https://dx.doi.org/10.1177/02676591211007763	#799	Simek 2021	Exclusion reason: Published as abstract only;
53	Characteristics of mechanical CPR-related injuries: A case series	Rutty G.; Nolan J.P.; Soar J.	2020	Journal of Forensic and Legal Medicine	72	(Rutty) University of Leicester, East Midlands Forensic Pathology Unit, Robert Kilpatrick Building, Leicester LE2 7LX, United Kingdom(Nolan) Resuscitation Medicine, Warwick Clinical Trials Unit, University of Warwick. Consultant in Anaesthesia and Intensi	101943	https://dx.doi.org/10.1016/j.jflm.2020.101943	#833	Rutty 2020	Exclusion reason: Comments and letters to editor;
54	CPR related injuries	Karasek J.; Blankova B.; Doubkova A.; Pitasova T.; Nahalka D.; Bartes T.; Polasek R.; Adamek T.	2020	European Heart Journal	41	SUPPL 2	1827	https://dx.doi.org/10.1093/ehjci/ehaa946.1827	#839	Karasek 2020	Exclusion reason: Published as abstract only;
55	Incidence and risk factors of upper digestive tract ischemia after Out-of-Hospital Cardiac Arrest, the ENTRACT study	Grimaldi D.; Legriel S.; Pichon N.; Colardelle P.; Leblanc S.; Canoui-Poitrine F.; Hadj Salem O.B.; Muller G.; De Prost N.; Herrmann S.; Marque S.; Baron A.; Sauneuf B.; Messika J.; Creteur J.; Bedos J.P.; Taccone F.; Boutin E.; Cariou A.	2020	Annals of Intensive Care	10	Supplement 1		https://dx.doi.org/10.1186/s13613-020-0623-7	#848	Grimaldi 2020	Exclusion reason: Published as abstract only;
56	Injuries associated with mechanical chest compressions in patients with out-of-hospital cardiac arrest: A comparison of lucas 2 and lucas 2 active decompression	Petrovich P.; Berve P.-O.; Turowski G.E.; Stray-Pedersen A.; Kramer-Johansen J.; Wik L.	2020	Circulation	140	Supplement 2		https://dx.doi.org/10.1161/circ.140.suppl_2.267	#851	Petrovich 2020	Exclusion reason: Published as abstract only;
57	Comparing of CPR related trauma: Mechanical chest devices vs. manual CPR	Karasek J.; Blankova B.; Pitasova T.; Doubkova A.; Seiner J.; Strycek M.; Polasek R.; Adamek T.; Hladik J.; Ostadal P.	2019	Intensive Care Medicine Experimental	7	Supplement 3		https://dx.doi.org/10.1186/s40635-019-0265-y	#872	Karasek 2019	Exclusion reason: Published as abstract only;
58	CPR related trauma from autopsy reports, their incidency and seriousness	Karasek J.; Blankova B.; Bartes T.; Nahalka D.; Seiner J.; Strycek M.; Polasek R.; Adamek T.; Hladik J.; Ostadal P.	2019	Intensive Care Medicine Experimental	7	Supplement 3		https://dx.doi.org/10.1186/s40635-019-0265-y	#873	Karasek 2019	Exclusion reason: Published as abstract only;
59	Ischemic injury of the upper digestive tract after cardiac arrest: Results of the prospective, multicentric ENTRACT study	Grimaldi D.; Legriel S.; Pichon N.; Colardelle P.; Leblanc S.; Canoui-Poitrine F.; Ben Hadj Salem O.; Muller G.; De Prost N.; Herrmann S.; Marque S.; Baron A.; Sauneuf B.; Messika J.; Creteur J.; Bedos J.P.; Taccone F.S.; Boutin E.; Cariou A.	2019	Intensive Care Medicine Experimental	7	Supplement 3		https://dx.doi.org/10.1186/s40635-019-0265-y	#874	Grimaldi 2019	Exclusion reason: Published as abstract only;
60	Extracorporeal cardiopulmonary resuscitation in a 36-year-old man with viral myocarditis who survived prolonged cardiac arrest and bedside decompressive laparotomy neurologically intact	Powell E.; Lemmink G.; Trester J.; Gorder K.; Louis L.	2019	ASAIO Journal	65	Supplement 2	35	https://dx.doi.org/10.1097/MAT.0000000000001072	#875	Powell 2019	Exclusion reason: Published as abstract only;
61	Incidence and outcome of mesenteric ischemia after cardiac arrest	Paul M.; Jaubert P.; Savary G.; Andre S.; Jaquet P.; Roccabianca A.; Llitjos J.F.; Benghanem S.; Bougouin W.; Pene F.; Mira J.P.; Dumas F.; Cariou A.	2019	Annals of Intensive Care	9	Supplement 1		https://dx.doi.org/10.1186/s13613-018-0474-7	#878	Paul 2019	Exclusion reason: Published as abstract only;
62	Early computed tomographic evaluation for out-of-hospital cardiac arrest survivors: The CT-FIRST trial	Branch K.R.; Gatewood M.O.; Kudenchuk P.; Lee J.C.; Strote J.; Petek B.J.; De Boer I.; Carlbom D.; Shuman W.P.; Counts C.R.; Sayre M.R.; Gunn M.	2019	European Heart Journal	40	Supplement 1	3767	https://dx.doi.org/10.1093/eurheartj/ehz746.0761	#879	Branch 2019	Exclusion reason: Published as abstract only;
63	Two cases of ischaemic colitis caused by cardiac arrest and cocaine	Nawaz F.; Ahmed M.	2019	Turkish Journal of Gastroenterology	30	Supplement 3	S622-S623	https://dx.doi.org/10.5152/tjg.2019.050919	#880	Nawaz 2019	Exclusion reason: Published as abstract only;
64	Cardiopulmonary resuscitationrelated liver laceration requiring embolization of hepatic artery	Usman Y.; Bajwa M.; Awab A.	2019	Critical Care Medicine	47	1 Supplement 1			#883	Usman 2019	Exclusion reason: Published as abstract only;
65	CPR: An incognito source of abdominal trauma	Sharaan A.; Syed Z.; Alziadat M.; Manickam R.; Ismail M.	2019	Critical Care Medicine	47	1 Supplement 1			#884	Sharaan 2019	Exclusion reason: Published as abstract only;
66	Injuries after treatment with mechanical CPR	Milling L.; Mikkelsen S.; Astrup B.S.	2019	BMJ Open	9	Supplement 2	A3-A4	https://dx.doi.org/10.1136/bmjopen-2019-EMS.8	#886	Milling 2019	Exclusion reason: Published as abstract only;
67	Does lucas CPR cause more injuries than manual CPR?	Chiah Z.Y.; Lightner P.C.; Keogh A.; Leader M.	2019	Journal of Pathology	248	Supplement 1	S6	https://dx.doi.org/10.1002/path.5276	#892	Chiah 2019	Exclusion reason: Published as abstract only;
68	Extracorporeal Cardiopulmonary Resuscitation (E-CPR) - 8 Years of Experience	Liem S.; Cavarocchi N.C.; Hirose H.	2019	Journal of Heart and Lung Transplantation	38	4 Supplement	S432	https://dx.doi.org/10.1016/j.healun.2019.01.1103	#894	Liem 2019	Exclusion reason: Published as abstract only;
69	Liver laceration as a complication of cpr in an alcoholic patient with hepatomegaly	Zhang Z.; Gong T.; Ikeda R.	2018	Journal of Hospital Medicine	13	4 Supplement 1			#918	Zhang 2018	Exclusion reason: Article not available;
70	Routine computed tomography after out-of-hospital cardiac arrest	Napp L.C.; Akin M.; Vogel-Claussen J.; Sieweke J.T.; Bauersachs J.; Schaefer A.	2018	European Heart Journal	39	Supplement 1	963	https://dx.doi.org/10.1093/eurheartj/ehy563.P4661	#919	Napp 2018	Exclusion reason: Published as abstract only;
71	Case report: Extracorporeal membrane oxygenation (ECMO) and emergent laparotomy used to salvage massive pulmonary embolism patient with cardiac arrest and CPR-induced liver laceration	Guliani S.; Marinaro J.	2018	ASAIO Journal	64	Supplement 2	53	https://dx.doi.org/10.1097/MAT.0000000000000882	#922	Guliani 2018	Exclusion reason: Published as abstract only;
72	Post cpr liver injury in a pregnant lady	Almuhanna Y.; Trivedi V.; Balaa F.	2018	Surgical Endoscopy and Other Interventional Techniques	32	1 Supplement 1	S171	https://dx.doi.org/10.1007/s00464-018-6121-4	#926	Almuhanna 2018	Exclusion reason: Published as abstract only;
73	Mechanical chest compression devices in out of hospital cardiac arrest-an indication for a traumatic body-CT scan?	Iglesies J.; Loma-Osorio P.; Aboal J.; Nunez M.; Conejos J.; Pascual J.; Vilardell P.; Kassem H.; Ramos R.; Vinas D.; Brugada R.	2018	European Heart Journal: Acute Cardiovascular Care	7	1 Supplement 1	163	https://dx.doi.org/10.1177/2048872617751067	#928	Iglesies 2018	Exclusion reason: Published as abstract only;
74	Liver laceration with hemoperitoneum and haemorrhagic shock after cardiopulmonary resuscitation and thrombolysis for massive pulmonary embolism	Simoes J.; Costa F.; Augusto J.; Roque D.; Faria D.; Morais C.	2018	European Heart Journal: Acute Cardiovascular Care	7	1 Supplement 1	51-52	https://dx.doi.org/10.1177/2048872617751067	#929	Simoes 2018	Exclusion reason: Published as abstract only;
75	Diaphragmatic rupture and hernia after cardiopulmonary resuscitation	Sabzi F.; Faraji R.	2017	Tanaffos	16	2	170-172		#945	Sabzi 2017	Exclusion reason: Abdominal injury not reported;
76	Recovery from prolonged resuscitation and multi-organ system failure following refractory ventricular fibrillation cardiac arrest	Bartos J.A.; Carlson K.; Carlson C.; Raveendran G.; Martin C.; Missov E.; John R.; Aufderheide T.P.; Yannopoulos D.	2017	Circulation	136	Supplement 1			#948	Bartos 2017	Exclusion reason: Published as abstract only;
77	Early whole-body computed tomography during post-resuscitation care in out-of-hospital cardiac arrest	Betz S.; Pekruhl S.; Ploger B.; Sassen M.; Carl B.; Karatolios K.; Markus B.; Schieffer B.; Kill C.; Mahnken A.; Figiel J.H.	2017	Resuscitation	118	Supplement 1	e80	https://dx.doi.org/10.1016/j.resuscitation.2017.08.193	#952	Betz 2017	Exclusion reason: Published as abstract only;
78	Deep impact: Complications of cardiopulmonary resuscitation	Parvinian A.; Menias C.; Khandelwal A.	2017	Emergency Radiology	24	5	457	https://dx.doi.org/10.1007/s10140-017-1544-0	#954	Parvinian 2017	Exclusion reason: Published as abstract only;
79	Direct evidence of end-organ damage as predictor for mortality after cardiac arrest	Hsi B.; Thangam M.; DaSilva-DeAbreu A.; Alhafez B.A.; Gacad V.E.; Patil S.; Zively M.; Anderson H.V.; Arain S.; Charitakis K.; Dhoble A.; Doshi P.; Smalling R.W.; Balan P.	2017	Catheterization and Cardiovascular Interventions	89	Supplement 2	S122	https://dx.doi.org/10.1002/ccd.27053	#960	Hsi 2017	Exclusion reason: Published as abstract only;
80	Acute liver failure after cardiac arrest	Iesu E.; Zama Cavicchi F.; Fontana V.; Nobile L.; Vincent J.L.; Creteur J.; Taccone F.S.	2016	Intensive Care Medicine Experimental	4	Supplement 1		https://dx.doi.org/10.1186/s40635-016-0100-7	#989	Iesu 2016	Exclusion reason: Published as abstract only;
81	The only reported case of pancreatic transection and splenic rupture after manual CPR	Huang G.; Chance E.; Coe S.; Hileman B.	2016	Critical Care Medicine	44	12 Supplement 1	577	https://dx.doi.org/10.1097/01.ccm.0000510679.83738.9f	#990	Huang 2016	Exclusion reason: Published as abstract only;
82	Acute esophageal necrosis in an alcoholic after successful resuscitation from cardiac arrest	Shah A.J.; Kahlon A.; Amzuta I.	2016	American Journal of Gastroenterology	111	Supplement 1	S745	https://dx.doi.org/10.1038/ajg.2016.368	#991	Shah 2016	Exclusion reason: Abdominal injury not reported;
83	CPR-related injuries in out-of-hospital cardiac arrest patients	Mokrejs P.; Lejsek J.; Tauchmanova E.; Moravec J.; Zazula R.	2016	Anesteziologie a Intenzivni Medicina	27	5	315-319		#999	Mokrejs 2016	Exclusion reason: Abdominal injury not reported;
84	Aortic dissection after cardiopulmonary resuscitation	Univers J.; Stevens S.; Daley B.	2015	American Surgeon	81	5	E218-E219		#1015	Univers 2015	Exclusion reason: Different patient population;
85	The significance of diarrhea after cardiac arrest-a retrospective analysis	Steininger P.; Clodi C.; Schriefl C.; Mitteregger D.; Testori C.; Stratil P.; Sterz F.	2015	Resuscitation	96	SUPPL. 1	137	https://dx.doi.org/10.1016/j.resuscitation.2015.09.326	#1018	Steininger 2015	Exclusion reason: Abdominal injury not reported;
86	'Shock liver' after cardiac arrest: Incidence,course and impact on outcome in pediatric ECPR	Marupudi N.; Maher K.; Davis J.; Deshpande S.	2015	Critical Care Medicine	43	12 SUPPL. 1	46	https://dx.doi.org/10.1097/01.ccm.0000474008.79953.ca	#1020	Marupudi 2015	Exclusion reason: Published as abstract only;
87	Non-occlusive mesenteric ischemia (NOMI) after out of hospital cardiac arrest: Incidence and outcome of an underappreciated phenomenon	Wurm R.; Cho A.; Arfsten H.; Tendl K.A.; Van Tulder R.; Wallmueller C.; Sterz F.; Adlbrecht C.A.; Heinz G.	2015	European Heart Journal	36	SUPPL. 1	582-583	https://dx.doi.org/10.1093/eurheartj/ehv400	#1023	Wurm 2015	Exclusion reason: Published as abstract only;
88	Liver laceration as a complication of cardiopulmonary resuscitation	Jain V.; Lutchmansingh D.; Kaur D.; Kaul P.; Trikha G.; Abbasi A.	2014	American Journal of Respiratory and Critical Care Medicine	189	MeetingAbstracts			#1051	Jain 2014	Exclusion reason: Article not available;
89	Mechanical external CPR during OHCA	Schwetterle T.; Duranton S.	2014	Resuscitation	85	SUPPL. 1	S89	https://dx.doi.org/10.1016/j.resuscitation.2014.03.223	#1059	Schwetterle 2014	Exclusion reason: Published as abstract only;
90	Gastric rupture after cardiac resuscitation and King laryngeal tube (LT ) placement	Dulohery M.; Selim B.	2013	Critical Care Medicine	41	12 SUPPL. 1	A291	https://dx.doi.org/10.1097/01.ccm.0000440381.52191.7f	#1073	Dulohery 2013	Exclusion reason: Published as abstract only;
91	Cardiac arrest in a young male following consumption of energy drink	Chintanaboina J.K.; Eljourni A.; Kaberi-Otarod J.	2013	American Journal of Gastroenterology	108	SUPPL. 1	S314-S315	https://dx.doi.org/10.1038/ajg.2013.267	#1081	Chintanaboina 2013	Exclusion reason: Published as abstract only;
92	Successful bridging to heart transplantation using the Levitronix CentriMag system and DuraHeart LVAD in a patient with resuscitation related liver injury	Reiss N.; Kizner L.; Schulz U.	2011	European Surgery - Acta Chirurgica Austriaca	43	SUPPL. 242	25	https://dx.doi.org/10.1007/s10353-011-0041-z	#1107	Reiss 2011	Exclusion reason: Published as abstract only;
93	Successful rescue of acute pulmonary embolism by cardiopulmonary resuscitation lasted 160 minutes	Chen L.; Pan Q.; Tian X.; Fang W.	2011	Respirology	16	SUPPL. 2	296	https://dx.doi.org/10.1111/j.1400-1843.2011.02071.x	#1108	Chen 2011	Exclusion reason: Published as abstract only;
94	Correlation between gut injury and endotoxinemia following resuscitation from a cardiac arrest	Grimaldi D.; Guivarch E.; Neveux N.; Zuber B.; Demars N.; Rousseau C.; Marx J.-S.; Chiche J.-D.; Cariou A.	2010	Intensive Care Medicine	36	SUPPL. 2	S297	https://dx.doi.org/10.1007/s00134-010-2000-8	#1131	Grimaldi 2010	Exclusion reason: Published as abstract only;
95	Extracorporeal life support as rescue therapy for sudden cardiac arrest death	Silvaggio G.; Rizzo L.; Totaro P.; Degani A.; Maurelli M.; Vigano M.	2009	Interactive Cardiovascular and Thoracic Surgery	8	SUPPL. 1	S87	https://dx.doi.org/10.1510/icvts.2009.0000S1	#1142	Silvaggio 2009	Exclusion reason: Published as abstract only;
96	A case of emergency endoscopy for a stomach laceration after by-stander cardiopulmonary resuscitation	Taniguchi K.; Oono R.; Ishimaru S.-Y.; Ishida T.	2008	Gastroenterological Endoscopy	50	7	1605-1608		#1159	Taniguchi 2008	Exclusion reason: Article not available;
97	Splenic rupture following cardiopulmonary resuscitation [2]	Pestaner J.P.; Smialek J.E.	2002	Resuscitation	54	2	216	https://dx.doi.org/10.1016/S0300-9572%2802%2900102-8	#1199	Pestaner 2002	Exclusion reason: Comments and letters to editor;
98	Liver rupture after cardiopulmonary resuscitation (CPR) and thrombolysis [4]	Pezzi A.; Pasetti G.; Lombardi F.; Fiorentini C.; Iapichino G.	1999	Intensive Care Medicine	25	9	1032	https://dx.doi.org/10.1007/s001340051007	#1221	Pezzi 1999	Exclusion reason: Comments and letters to editor;
99	Stomach rupture during CPR [6]	Liu N.; Boyle K.; Bertrand C.; Bonnet F.	1996	Annals of Emergency Medicine	27	1	105-106	https://dx.doi.org/10.1016/S0196-0644%2896%2970311-6	#1233	Liu 1996	Exclusion reason: Comments and letters to editor;
100	Abdominal hemorrhagic shock after fibrinolysis in a patient with post-cesarean massive pulmonary embolism and cardiac arrest	Guemes M.; Lubillo S.; Manzano J.J.; Pulido J.M.; Manzano J.L.	1994	Medicina Intensiva	18	9	509-511		#1246	Guemes 1994	Exclusion reason: Article not available;
101	Complications after cardiopulmonary resuscitation [2]	Jones J.; Fletter B.	1994	American Journal of Emergency Medicine	12	6	687-688	https://dx.doi.org/10.1016/0735-6757%2894%2990042-6	#1251	Jones 1994	Exclusion reason: Comments and letters to editor;
102	Unexplained pneumoperitoneum in association with basic cardiopulmonary resuscitation efforts	Parke T.R.J.	1993	Resuscitation	26	2	177-181	https://dx.doi.org/10.1016/0300-9572%2893%2990177-R	#1254	Parke 1993	Exclusion reason: Abdominal injury not reported;
103	Gastric rupture after cardiopulmonary resuscitation	Chen J.-T.; Maier R.V.	1990	Journal of Surgical Association Republic of China	23	3	246-248		#1265	Chen 1990	Exclusion reason: Article not available;
104	Effect of Interposed Abdominal Compression on Cardiopulmonary Resuscitation Outcomes; a Randomized Clinical Trial	Ghanbari Khanghah, A.; Moghadamnia, M. T.; Panahi, L.; Pouy, S.; Aghajani Nargesi, M.; Kazemnezhad Leyli, E.	2022	Arch Acad Emerg Med	10	1	e57	10.22037/aaem.v10i1.1678	#1333	GhanbariKhanghah 2022	Exclusion reason: Abdominal injury not reported;
105	359 Manual Versus Mechanical Cardiopulmonary Resuscitation Complications After Successful Resuscitation for Out-of-Hospital Cardiac Arrest	Chen C., Keeley J., Sit J., Swor R.	2023	Annals of Emergency Medicine	82	4	S159	10.1016/j.annemergmed.2023.08.388	#1368	Chen 2023	Exclusion reason: Published as abstract only;
106	Injuries and Outcomes Associated With Manual vs Mechanical CPR Post Out of Hospital Cardiac Arrest	Chen C., Sit J., Keeley J., Swor R. A.	2023	Circulation	148			10.1161/circ.148.suppl_1.278	#1369	Chen 2023	Exclusion reason: Published as abstract only;
107	Visceral Reaction: Abdominal Compartment Syndrome From Brief Cardiopulmonary Resuscitation	Clarke Kregor A., Park Y., Qureshi A., Fonseca Fuentes X.	2024	American Journal of Respiratory and Critical Care Medicine	209				#1376	ClarkeKregor 2024	Exclusion reason: Published as abstract only;
108	Liver Injury as a Complication of Cardiopulmonary Resuscitation	Hoskovec D., Krska Z., Dytrych P., Pudlac A., Klobusicky P.	2023	HPB	25		S404-S405	10.1016/j.hpb.2023.07.429	#1414	Hoskovec 2023	Exclusion reason: Published as abstract only;
109	Total vascular exclusion and delayed resection in major cardiopulmonary resuscitation related liver injury	Lockie Elizabeth, Yoshino Osamu, Choi Julian	2023	ANZ journal of surgery	93	10	2540	10.1111/ans.18621	#1439	LockieElizabeth 2023	Exclusion reason: Comments and letters to editor;
110	A Rare Occurrence of Intra-Abdominal Injury as a Result of Cardiopulmonary Resuscitation	McCrary M. L., Rogers L., Go A., Charbek E.	2024	American Journal of Respiratory and Critical Care Medicine	209				#1444	McCrary 2024	Exclusion reason: Published as abstract only;
111	Conservative Management of a Patient with Pneumoperitoneum following Cardiopulmonary Resuscitation	Rosoph S., Duggan A.	2023	Southern Medical Journal	116	7	664-665		#1471	Rosoph 2023	Exclusion reason: Published as abstract only;
112	Prognostic significance of ischemia-reperfusion intestine injury in patients with refractory cardiac arrest	Smalcova J., Franek O., Huptych M., Kavalkova P., Rob D., Pudil J., Fajkus M., Belohlavek J.	2023	Critical care (London England)	27			10.1186/s13054-023-04377-x	#1474	Smalcova 2023	Exclusion reason: Published as abstract only;
113	Yield Of Computed Tomography After NonTraumatic Out-of-Hospital Cardiac Arrest	Tam J., Soufleris C., Ratay C. R., Frisch A. N., Elmer J., Flickinger K., Callaway C. W., Coppler P. J.	2022	Circulation	146			10.1161/circ.146.suppl_1.128	#1481	Tam 2022	Exclusion reason: Published as abstract only;
114	WHOLE BODY VERSUS SELECTIVE CT IN CARDIAC ARREST	Trott T., Stuntz G., Samons K., Patel H.	2023	Critical Care Medicine	51	1	575	10.1097/01.ccm.0000910352.54762.bd	#1489	Trott 2023	Exclusion reason: Published as abstract only;
115	LUCAS compression device-related severe injuries in a series of patients presenting with outside hospital cardiac arrest	Waqar A., Rajput F., Rachwan R. J., Abi-Saab T., Gimelli G.	2022	Journal of Cardiology Cases	26	6	432-435	10.1016/j.jccase.2022.09.006	#1499	Waqar 2022	Exclusion reason: Abdominal injury not reported;
116	Liver laceration secondary to resuscitation	Zensen S., Nassenstein K., Horn D.	2022	Deutsches Arzteblatt International	119	24	417	10.3238/arztebl.m2022.0018	#1517	Zensen 2022	Exclusion reason: Published as abstract only;
117	Risk factors for acute liver injury in patients after resuscitation from cardiac arrest and their influence on prognosis	Cao, L.; Li, L.; Ren, Y.; Zhang, W.; Sun, Z.; Yang, Z.; Nie, S.	2021	Chinese Journal of Emergency Medicine	30	2	213-216	10.3760/cma.j.issn.1671-0282.2021.02.014	#1577	Cao 2021	Exclusion reason: Article not available;
118	A case of ischemic stricture of the small intestine due to cardiac arrest caused by diabetic ketoacidosis in fulminant type 1 diabetes	Kunieda, T.; Murayama, M.; Koga, M.; Hanatate, F.; Hayashi, M.; Yamakita, N.; Yasuda, K.	2011	Journal of the Japan Diabetes Society	54	5	356-360		#1671	Kunieda 2011	Exclusion reason: Article not available;
119	A case of gastric rupture during cardiopulmonary resuscitation for cardiopulmonary arrest due to postpartum hemorrhagic shock	Kitayama, R.; Moriwaki, Y.; Toyoda, H.; Kosuge, T.; Arata, S.; Iwashita, M.; Suzuki, N.	2011	Yokohama Medical Journal	62	2025-02-01	17-22		#1672	Kitayama 2011	Exclusion reason: Article not available;
120	Pneumoperitoneum after cardiorespiratory resuscitation: Diagnosis of gastric rupture	Boulet, E.; Testart, F.; Boulay, I.; Al Neimi, K.; Trouillet, G.; Veyrieres, M.	1992	Reanimation Soins Intensifs Medecine d'Urgence	8	2	98-99		#1756	Boulet 1992	Exclusion reason: Article not available;
121	Intracoronary thrombolysis complicated by gastric rupture due to resuscitation	Ii. Med. Abteilung. Krankenanstalt Rudolfstiftung der Stadt Wien. - Wien, A.	1983	Herz Kreislauf	15	8	400-402		#1761	Ii 1983	Exclusion reason: Article not available;
