# Supplementary material for: Abdominal organ injury in cardiac arrest: Systematic literature review
Source: PLoS One. 2025 Aug 1;20(8):e0329164. doi: 10.1371/journal.pone.0329164 (PMC12316268; doi:10.1371/journal.pone.0329164)
Supplement: S9 Fig — (XLSX) [file pone.0329164.s009.xlsx]

## Sheet: Ark1
	Champigneulle 2018	Viniol 2020	Tam 2023	Hellevuo 2013	Wannasri 2021	Yamaguchi 2017	Seung 2016	Christ 206	Dunham 2018	Kurkciyan 2003	Setala 2018	Moriguchi 2021	Ümit 2022	Girotti 2022	Ihnat Rudinska 2017
Liver	0.00458			0	2.59	1.667			7.692	1.1	0.671	8	3.174	2.63	15
Stomach	0.0007633			0.8							0.671
Spleen		2		0.8	0.649					0.4				2.63	3.75
Other		2	1.38				5.405	0.4		1.5			1.587
