# Supplementary material for: Abdominal organ injury in cardiac arrest: Systematic literature review
Source: PLoS One. 2025 Aug 1;20(8):e0329164. doi: 10.1371/journal.pone.0329164 (PMC12316268; doi:10.1371/journal.pone.0329164)
Supplement: S10 Fig — (XLSX) [file pone.0329164.s010.xlsx]

## Sheet: Sheet1
study	Organ	N	Assessment	Device	nst	nft	nsc	nfc	Study ID	Study label	Log risk-ratio	Std. err. for log risk-ratio	95% lower CI limit for log risk-ratio	95% upper CI limit for log risk-ratio	Sample size per study
Study
Smekal 2009	Liver injury	85	Autopsy	LUCAS	1	37	0	47	2	Smekal 2009	1.30625	1.6187	-1.86634	4.47885	85
Pinto 2013	Liver injury	175	Autopsy	Autopulse	1	86	0	88	3	Pinto 2013	1.10991	1.62606	-2.0771	4.29693	175
Smekal 2014	Liver injury	222	Autopsy	LUCAS	5	134	1	82	4	Smekal 2014	1.0938	1.08663	-1.03594	3.22355	222
Lardi 2015	Liver injury	58	Autopsy	LUCAS	1	25	1	31	5	Lardi 2015	0.207639	1.38935	-2.51543	2.93071	58
Koster 2017	Liver injury	337	Multimodal	LUCAS/Autopulse	3	208	0	126	6	Koster 2017	1.43351	1.50769	-1.5215	4.38853	337
Ondruschka 2018	Liver injury	614	Autopsy	LUCAS	11	102	7	494	7	Ondruschka 2018	1.9412	0.472145	1.01582	2.86659	614
Milling 2019	Liver injury	437	Multimodal	LUCAS	4	80	1	352	8	Milling 2019	2.82195	1.11142	0.643595	5.0003	437
Viniol 2020	Liver injury	64	CT	Autopulse/Corpuls CPR	9	23	0	32	9	Viniol 2020	2.94444	1.42992	0.141857	5.74702	64
Preda 2023	Liver injury	335	Multimodal	LUCAS/Autopulse	3	45	1	286	10	Preda 2023	2.88689	1.14412	0.644455	5.12933	335
Smekal 2009	Spleen injury	85	Autopsy	LUCAS	0	38	1	46	11	Smekal 2009	-0.890973	1.6187	-4.06357	2.28162	85
Milling 2019	Spleen injury	437	Multimodal	LUCAS	2	82	0	353	12	Milling 2019	3.03608	1.54448	0.00896349	6.0632	437
Viniol 2020	Spleen injury	64	CT	Autopulse/Corpuls CPR	0	32	1	31	13	Viniol 2020	-1.09861	1.61433	-4.26264	2.06542	64
Preda 2023	Spleen injury	335	Multimodal	LUCAS/Autopulse	2	46	2	285	14	Preda 2023	1.78828	0.987766	-0.147705	3.72427	335
