# Supplementary material for: Abdominal organ injury in cardiac arrest: Systematic literature review
Source: PLoS One. 2025 Aug 1;20(8):e0329164. doi: 10.1371/journal.pone.0329164 (PMC12316268; doi:10.1371/journal.pone.0329164)
Supplement: S11 Fig — (XLSX) [file pone.0329164.s011.xlsx]

## Sheet: Sheet1
	study	_meta_organ	nst	nft	nsc	nfc	Study ID	Study label	Log risk-ratio	Std. err. for log risk-ratio	95% lower CI limit for log risk-ratio	95% upper CI limit for log risk-ratio	Sample size per study
	Oh 2015	Liver	15	5	41	87	1	Oh 2015	0.850776	0.18233	0.493415	1.20814	148
	Champigneulle 2016	Liver	62	10	305	255	2	Champigneulle 2016	0.458093	0.0610992	0.338341	0.577846	632
	Iesu 2018	Liver	24	3	168	179	3	Iesu 2018	0.607578	0.0877506	0.43559	0.779566	374
	Wurm 2018	Intestines	6	6	849	919	4	Wurm 2018	0.0403979	0.289734	-0.52747	0.608265	1780
	Roedl 2019	Liver	125	94	331	518	5	Roedl 2019	0.381183	0.0726435	0.238804	0.523562	1068
	Paul 2020	Liver	79	3	734	527	6	Paul 2020	0.50388	0.0321323	0.440902	0.566858	1343
	Schriefl 2021	Liver	7	8	41	100	7	Schriefl 2021	0.473048	0.305759	-0.126229	1.07232	156
	Grimaldi 2022	Liver	39	16	79	80	8	Grimaldi 2022	0.355685	0.117593	0.125207	0.586163	214
	Farbu 2023	Intestines	12	13	0	25	9	Farbu 2023	3.21888	1.4153	0.444937	5.99281	50
	Tam 2023	Intestines	24	0	380	193	10	Tam 2023	0.390941	0.0412588	0.310075	0.471806	597
	Delignette 2024	Liver	66	1	271	80	11	Delignette 2024	0.24363	0.0326677	0.179602	0.307657	418
	ECPR-patients:
	Pang 2017	Liver	20	2	38	19	13	Pang 2017	0.310155	0.115401	0.0839732	0.536337	79
	Lee 2020	Liver	65	25	151	124	14	Lee 2020	0.274069	0.0852036	0.107073	0.441065	365
	Renaudier 2020	Intestines	5	0	26	8	15	Renaudier 2020	0.191192	0.155936	-0.114436	0.49682	39
